# Supplementary material for: A comprehensive analysis reveals the relationship between artificial sweeteners and prostate cancer
Source: Front Nutr. 2025 Sep 10;12:1646623. doi: 10.3389/fnut.2025.1646623 (PMC12457353; doi:10.3389/fnut.2025.1646623)
Supplement: SUPPLEMENTARY FIGURE S1 — Screening of core genes related to DFS progression in all three cohorts. (A) 18 key genes identified through the combination of Lasso+SuperPC; (B) Common prognostic gene. [file Table_1.XLSX]

## Sheet: Title page
Table S1: The ID and prognostic information of PCa patients included in the analysis of prognosis and robot learning models
Table S2: IDs of TCGA-PRAD cohort patients included in differential analysis
Table S3: Overlapping targets of artificial sweeteners and prostate cancer
Table S4: Univariate logistic regression of 52 genes associated with disease prognosis

## Sheet: Table S1
Table S1: The ID and prognostic information of PCa patients included in the analysis of prognosis and robot learning models
IDs	Cohort	Time	Event
GSM3263664	GSE116918	117	0
GSM3263665	GSE116918	61	0
GSM3263666	GSE116918	111	0
GSM3263667	GSE116918	92	1
GSM3263668	GSE116918	103	0
GSM3263669	GSE116918	109	0
GSM3263670	GSE116918	106	0
GSM3263671	GSE116918	102	0
GSM3263672	GSE116918	92	0
GSM3263673	GSE116918	94	0
GSM3263674	GSE116918	108	0
GSM3263675	GSE116918	101	0
GSM3263676	GSE116918	26	0
GSM3263677	GSE116918	92	0
GSM3263678	GSE116918	80	0
GSM3263679	GSE116918	74	0
GSM3263680	GSE116918	43	1
GSM3263681	GSE116918	31	1
GSM3263682	GSE116918	76	0
GSM3263683	GSE116918	57	1
GSM3263684	GSE116918	81	0
GSM3263685	GSE116918	75	0
GSM3263686	GSE116918	74	0
GSM3263687	GSE116918	76	0
GSM3263688	GSE116918	36	0
GSM3263689	GSE116918	61	0
GSM3263690	GSE116918	27	1
GSM3263691	GSE116918	24	1
GSM3263692	GSE116918	93	1
GSM3263693	GSE116918	94	1
GSM3263694	GSE116918	57	1
GSM3263695	GSE116918	28	1
GSM3263696	GSE116918	16	1
GSM3263697	GSE116918	85	1
GSM3263698	GSE116918	32	1
GSM3263699	GSE116918	90	1
GSM3263700	GSE116918	41	1
GSM3263701	GSE116918	64	1
GSM3263702	GSE116918	102	1
GSM3263703	GSE116918	36	1
GSM3263704	GSE116918	110	0
GSM3263705	GSE116918	112	0
GSM3263706	GSE116918	117	0
GSM3263707	GSE116918	112	0
GSM3263708	GSE116918	108	0
GSM3263709	GSE116918	107	0
GSM3263710	GSE116918	114	0
GSM3263711	GSE116918	63	1
GSM3263712	GSE116918	116	0
GSM3263713	GSE116918	91	0
GSM3263714	GSE116918	103	0
GSM3263715	GSE116918	75	1
GSM3263716	GSE116918	92	1
GSM3263717	GSE116918	63	1
GSM3263718	GSE116918	22	0
GSM3263719	GSE116918	40	1
GSM3263720	GSE116918	44	1
GSM3263721	GSE116918	91	1
GSM3263722	GSE116918	106	1
GSM3263723	GSE116918	62	1
GSM3263724	GSE116918	113	0
GSM3263725	GSE116918	108	0
GSM3263726	GSE116918	55	0
GSM3263727	GSE116918	113	0
GSM3263728	GSE116918	106	0
GSM3263729	GSE116918	25	1
GSM3263730	GSE116918	109	0
GSM3263731	GSE116918	28	1
GSM3263732	GSE116918	113	0
GSM3263733	GSE116918	111	0
GSM3263734	GSE116918	96	0
GSM3263735	GSE116918	112	0
GSM3263736	GSE116918	105	0
GSM3263737	GSE116918	110	0
GSM3263738	GSE116918	81	0
GSM3263739	GSE116918	115	0
GSM3263740	GSE116918	104	0
GSM3263741	GSE116918	93	0
GSM3263742	GSE116918	111	0
GSM3263743	GSE116918	28	0
GSM3263744	GSE116918	98	0
GSM3263745	GSE116918	107	0
GSM3263746	GSE116918	52	1
GSM3263747	GSE116918	109	0
GSM3263748	GSE116918	106	0
GSM3263749	GSE116918	104	0
GSM3263750	GSE116918	108	0
GSM3263751	GSE116918	29	0
GSM3263752	GSE116918	98	0
GSM3263753	GSE116918	35	0
GSM3263754	GSE116918	101	0
GSM3263755	GSE116918	38	0
GSM3263756	GSE116918	102	0
GSM3263757	GSE116918	84	1
GSM3263758	GSE116918	10	1
GSM3263759	GSE116918	24	1
GSM3263760	GSE116918	80	0
GSM3263761	GSE116918	104	0
GSM3263762	GSE116918	54	0
GSM3263763	GSE116918	30	0
GSM3263764	GSE116918	106	0
GSM3263765	GSE116918	102	0
GSM3263766	GSE116918	94	0
GSM3263767	GSE116918	100	0
GSM3263768	GSE116918	102	0
GSM3263769	GSE116918	105	0
GSM3263770	GSE116918	103	0
GSM3263771	GSE116918	99	0
GSM3263772	GSE116918	91	0
GSM3263773	GSE116918	102	0
GSM3263774	GSE116918	74	1
GSM3263775	GSE116918	100	0
GSM3263776	GSE116918	33	0
GSM3263777	GSE116918	100	0
GSM3263778	GSE116918	91	0
GSM3263779	GSE116918	87	1
GSM3263780	GSE116918	45	0
GSM3263781	GSE116918	92	0
GSM3263782	GSE116918	100	0
GSM3263783	GSE116918	96	0
GSM3263784	GSE116918	96	0
GSM3263785	GSE116918	95	0
GSM3263786	GSE116918	91	1
GSM3263787	GSE116918	96	0
GSM3263788	GSE116918	84	0
GSM3263789	GSE116918	95	0
GSM3263790	GSE116918	96	0
GSM3263791	GSE116918	86	0
GSM3263792	GSE116918	55	1
GSM3263793	GSE116918	94	0
GSM3263794	GSE116918	43	1
GSM3263795	GSE116918	71	0
GSM3263796	GSE116918	90	0
GSM3263797	GSE116918	94	0
GSM3263798	GSE116918	94	0
GSM3263799	GSE116918	90	0
GSM3263800	GSE116918	83	0
GSM3263801	GSE116918	78	1
GSM3263802	GSE116918	76	1
GSM3263803	GSE116918	84	0
GSM3263804	GSE116918	88	0
GSM3263805	GSE116918	62	1
GSM3263806	GSE116918	94	0
GSM3263807	GSE116918	81	1
GSM3263808	GSE116918	82	0
GSM3263809	GSE116918	94	0
GSM3263810	GSE116918	34	0
GSM3263811	GSE116918	91	0
GSM3263812	GSE116918	12	0
GSM3263813	GSE116918	90	0
GSM3263814	GSE116918	89	0
GSM3263815	GSE116918	84	0
GSM3263816	GSE116918	91	0
GSM3263817	GSE116918	91	0
GSM3263818	GSE116918	65	0
GSM3263819	GSE116918	53	1
GSM3263820	GSE116918	89	0
GSM3263821	GSE116918	82	0
GSM3263822	GSE116918	89	0
GSM3263823	GSE116918	15	0
GSM3263824	GSE116918	87	0
GSM3263825	GSE116918	83	0
GSM3263826	GSE116918	92	0
GSM3263827	GSE116918	18	1
GSM3263828	GSE116918	84	0
GSM3263829	GSE116918	81	0
GSM3263830	GSE116918	80	0
GSM3263831	GSE116918	86	0
GSM3263832	GSE116918	85	0
GSM3263833	GSE116918	85	0
GSM3263834	GSE116918	74	0
GSM3263835	GSE116918	86	0
GSM3263836	GSE116918	85	0
GSM3263837	GSE116918	85	0
GSM3263838	GSE116918	87	0
GSM3263839	GSE116918	88	0
GSM3263840	GSE116918	82	1
GSM3263841	GSE116918	51	1
GSM3263842	GSE116918	87	0
GSM3263843	GSE116918	56	0
GSM3263844	GSE116918	38	1
GSM3263845	GSE116918	75	0
GSM3263846	GSE116918	73	0
GSM3263847	GSE116918	83	0
GSM3263848	GSE116918	83	0
GSM3263849	GSE116918	84	0
GSM3263850	GSE116918	82	0
GSM3263851	GSE116918	77	0
GSM3263852	GSE116918	77	0
GSM3263853	GSE116918	81	0
GSM3263854	GSE116918	78	0
GSM3263855	GSE116918	77	0
GSM3263856	GSE116918	82	0
GSM3263857	GSE116918	79	0
GSM3263858	GSE116918	11	0
GSM3263859	GSE116918	76	0
GSM3263860	GSE116918	78	0
GSM3263861	GSE116918	78	0
GSM3263862	GSE116918	78	0
GSM3263863	GSE116918	77	0
GSM3263864	GSE116918	81	0
GSM3263865	GSE116918	79	0
GSM3263866	GSE116918	80	0
GSM3263867	GSE116918	79	1
GSM3263868	GSE116918	79	0
GSM3263869	GSE116918	80	0
GSM3263870	GSE116918	74	0
GSM3263871	GSE116918	80	1
GSM3263872	GSE116918	78	0
GSM3263873	GSE116918	75	0
GSM3263874	GSE116918	63	0
GSM3263875	GSE116918	66	0
GSM3263876	GSE116918	79	0
GSM3263877	GSE116918	61	1
GSM3263878	GSE116918	80	0
GSM3263879	GSE116918	80	0
GSM3263880	GSE116918	21	0
GSM3263881	GSE116918	62	0
GSM3263882	GSE116918	66	0
GSM3263883	GSE116918	79	0
GSM3263884	GSE116918	78	0
GSM3263885	GSE116918	61	1
GSM3263886	GSE116918	77	0
GSM3263887	GSE116918	65	0
GSM3263888	GSE116918	73	0
GSM3263889	GSE116918	68	1
GSM3263890	GSE116918	78	0
GSM3263891	GSE116918	25	1
GSM3263892	GSE116918	55	1
GSM3263893	GSE116918	76	0
GSM3263894	GSE116918	67	0
GSM3263895	GSE116918	70	0
GSM3263896	GSE116918	56	1
GSM3263897	GSE116918	70	0
GSM3263898	GSE116918	19	0
GSM3263899	GSE116918	70	0
GSM3263900	GSE116918	74	0
GSM3263901	GSE116918	75	0
GSM3263902	GSE116918	69	0
GSM3263903	GSE116918	101	0
GSM3263904	GSE116918	95	0
GSM3263905	GSE116918	89	0
GSM3263906	GSE116918	106	0
GSM3263907	GSE116918	54	1
GSM3263908	GSE116918	89	0
GSM3263909	GSE116918	96	0
GSM3263910	GSE116918	72	0
GSM3263911	GSE116918	98	0
PCA0001	GSE	18.5	1
GSM1817814	GSE	3.91233	0
PCA0099	GSE	5.78	0
GSM1817818	GSE	7.85753	0
PCA0134	GSE	8.18	0
PCA0009	GSE	64.76	1
PCA0171	GSE	8.84	0
GSM1817822	GSE	9.92877	0
PCA0013	GSE	10.38	0
GSM1817831	GSE	10.4548	0
GSM1817824	GSE	10.5534	0
GSM1817829	GSE	10.5863	0
PCA0156	GSE	10.81	0
GSM1817828	GSE	11.5397	0
PCA0162	GSE	11.83	0
GSM1817830	GSE	12.6904	0
PCA0022	GSE	39.95	1
PCA0024	GSE	3.94	1
PCA0025	GSE	68.04	1
PCA0160	GSE	12.98	0
PCA0109	GSE	13.86	0
PCA0028	GSE	27.6	1
GSM1817827	GSE	14.3671	0
GSM1817806	GSE	15.2219	0
PCA0031	GSE	35.35	1
PCA0032	GSE	3.71	1
GSM1817826	GSE	15.2219	0
PCA0034	GSE	92.98	1
GSM1817823	GSE	15.2548	0
GSM1817797	GSE	15.2877	0
GSM1817802	GSE	15.2877	0
GSM1817804	GSE	15.4521	0
GSM1817757	GSE	16.8	0
GSM1817801	GSE	16.9973	0
GSM1817821	GSE	17.3589	0
GSM1817825	GSE	17.4247	0
GSM1817813	GSE	18.1479	0
GSM1817817	GSE	18.4438	0
GSM1817816	GSE	18.8384	0
GSM1817920	GSE	18.937	0
PCA0018	GSE	18.96	0
GSM1817819	GSE	19.463	0
GSM1817812	GSE	20.0219	0
GSM1817809	GSE	20.7123	0
PCA0073	GSE	13.04	1
GSM1817808	GSE	21.2055	0
GSM1817811	GSE	21.2712	0
GSM1817807	GSE	21.7315	0
PCA0080	GSE	55.39	1
PCA0081	GSE	9.86	1
GSM1817799	GSE	22.2247	0
PCA0083	GSE	31.8	1
GSM1817805	GSE	22.2904	0
GSM1817803	GSE	22.3233	0
GSM1817780	GSE	22.5534	0
PCA0015	GSE	22.7	0
PCA0105	GSE	23	0
PCA0092	GSE	16.82	1
GSM1817744	GSE	23.474	0
PCA0064	GSE	24.28	0
PCA0056	GSE	25	0
GSM1817798	GSE	25.7753	0
GSM1817731	GSE	25.9726	0
PCA0115	GSE	26.22	0
GSM1817800	GSE	26.3342	0
PCA0103	GSE	28.65	1
PCA0029	GSE	26.68	0
PCA0167	GSE	26.84	0
GSM1817795	GSE	27.0247	0
GSM1817796	GSE	27.0247	0
GSM1817783	GSE	27.9781	0
PCA0133	GSE	28.06	0
GSM1817790	GSE	29.589	0
PCA0112	GSE	13.21	1
GSM1817788	GSE	29.7534	0
PCA0181	GSE	30.03	0
PCA0058	GSE	30.19	0
PCA0117	GSE	18.83	1
PCA0165	GSE	30.52	0
GSM1817791	GSE	30.7726	0
GSM1817786	GSE	30.8055	0
GSM1817787	GSE	30.937	0
PCA0158	GSE	31.61	0
GSM1817785	GSE	32.1205	0
PCA0173	GSE	32.69	0
GSM1817784	GSE	33.8959	0
GSM1817764	GSE	33.9945	0
PCA0128	GSE	53.82	1
GSM1817781	GSE	34.4877	0
PCA0130	GSE	27.86	1
PCA0010	GSE	35.06	0
GSM1817779	GSE	35.9014	0
PCA0175	GSE	36.01	0
PCA0144	GSE	37.59	0
PCA0136	GSE	5.72	1
PCA0178	GSE	37.68	0
GSM1817778	GSE	38.137	0
PCA0100	GSE	38.21	0
GSM1817766	GSE	38.5973	0
PCA0114	GSE	38.77	0
PCA0084	GSE	39.66	0
PCA0157	GSE	39.85	0
GSM1817774	GSE	40.7342	0
GSM1817776	GSE	40.8	0
GSM1817775	GSE	41.4575	0
PCA0141	GSE	41.76	0
GSM1817751	GSE	41.7863	0
GSM1817730	GSE	41.9178	0
PCA0161	GSE	19.02	1
PCA0096	GSE	42.38	0
PCA0062	GSE	42.94	0
PCA0169	GSE	42.94	0
PCA0174	GSE	43.3	0
GSM1817740	GSE	43.463	0
PCA0104	GSE	43.47	0
PCA0127	GSE	43.53	0
PCA0118	GSE	43.83	0
GSM1817771	GSE	44.2521	0
PCA0172	GSE	30.56	1
GSM1817735	GSE	44.8767	0
PCA0163	GSE	45.37	0
GSM1817772	GSE	45.5014	0
PCA0068	GSE	45.54	0
PCA0147	GSE	45.73	0
PCA0187	GSE	18	1
PCA0201	GSE	4.11	1
PCA0208	GSE	11.79	1
PCA0210	GSE	20.04	1
PCA0213	GSE	64.66	1
PCA0215	GSE	5.95	1
GSM1817768	GSE	46.0274	0
PCA0093	GSE	46.42	0
PCA0119	GSE	46.49	0
GSM1817723	GSE	6	1
GSM1817743	GSE	46.8493	0
GSM1817959	GSE	46.9808	0
GSM1817727	GSE	55	1
GSM1817937	GSE	47.1452	0
GSM1817754	GSE	47.2438	0
GSM1817767	GSE	47.2438	0
PCA0151	GSE	47.34	0
PCA0155	GSE	47.61	0
PCA0090	GSE	48.43	0
PCA0145	GSE	48.43	0
GSM1817765	GSE	48.4603	0
GSM1817724	GSE	48.526	0
PCA0132	GSE	48.56	0
GSM1817737	GSE	48.8877	0
GSM1817763	GSE	48.9534	0
PCA0168	GSE	49.02	0
PCA0075	GSE	49.35	0
PCA0111	GSE	49.84	0
GSM1817762	GSE	50.2356	0
GSM1817745	GSE	11	1
GSM1817760	GSE	50.6959	0
GSM1817747	GSE	57	1
GSM1817761	GSE	50.8603	0
GSM1817749	GSE	38	1
PCA0146	GSE	50.89	0
PCA0150	GSE	51.35	0
GSM1817741	GSE	51.3534	0
GSM1817753	GSE	16	1
PCA0095	GSE	51.58	0
PCA0135	GSE	51.65	0
GSM1817759	GSE	51.7808	0
PCA0126	GSE	51.85	0
PCA0170	GSE	52.17	0
GSM1817758	GSE	52.274	0
PCA0122	GSE	52.47	0
GSM1817755	GSE	52.7014	0
GSM1817933	GSE	52.7342	0
GSM1817736	GSE	52.8658	0
GSM1817756	GSE	53.8849	0
GSM1817752	GSE	54	0
GSM1817729	GSE	54.1151	0
PCA0164	GSE	54.54	0
PCA0124	GSE	55.2	0
GSM1817769	GSE	13	1
GSM1817770	GSE	21	1
PCA0107	GSE	56.15	0
PCA0087	GSE	56.84	0
GSM1817773	GSE	31	1
PCA0129	GSE	56.87	0
PCA0020	GSE	56.94	0
GSM1817750	GSE	56.9753	0
GSM1817777	GSE	16	1
GSM1817927	GSE	57.0411	0
GSM1817742	GSE	57.3699	0
GSM1817746	GSE	57.3699	0
GSM1817748	GSE	57.3699	0
GSM1817782	GSE	6	1
PCA0002	GSE	58.02	0
GSM1817738	GSE	58.2247	0
GSM1817739	GSE	58.5863	0
GSM1817997	GSE	58.8822	0
PCA0110	GSE	58.91	0
PCA0082	GSE	58.97	0
PCA0108	GSE	59.14	0
PCA0149	GSE	59.17	0
GSM1817792	GSE	23	1
GSM1817794	GSE	3	1
GSM1817733	GSE	59.474	0
GSM1817732	GSE	59.6384	0
GSM1817734	GSE	59.9014	0
PCA0123	GSE	60.06	0
PCA0113	GSE	60.45	0
GSM1817998	GSE	60.5589	0
GSM1817994	GSE	60.7233	0
PCA0086	GSE	60.85	0
GSM1817974	GSE	61.1836	0
PCA0125	GSE	61.37	0
GSM1817916	GSE	61.4466	0
PCA0021	GSE	61.5	0
GSM1817726	GSE	61.5123	0
PCA0077	GSE	61.7	0
GSM1817952	GSE	62.3342	0
GSM1817810	GSE	21	1
PCA0101	GSE	62.36	0
PCA0120	GSE	62.65	0
GSM1817721	GSE	64.011	0
GSM1817722	GSE	64.4712	0
GSM1817720	GSE	65.4247	0
GSM1817942	GSE	66	0
PCA0094	GSE	66.1	0
GSM1817989	GSE	68.5479	0
GSM1817820	GSE	19	1
PCA0033	GSE	69.09	0
GSM1817995	GSE	69.2712	0
GSM1817992	GSE	69.6	0
GSM1817987	GSE	70.126	0
PCA0089	GSE	70.18	0
PCA0063	GSE	74.12	0
GSM1817985	GSE	74.3342	0
PCA0014	GSE	76.45	0
GSM1817963	GSE	76.7014	0
PCA0066	GSE	77.11	0
GSM1817967	GSE	77.2603	0
GSM1817906	GSE	12.0329	1
GSM1817907	GSE	19.2986	1
GSM1817909	GSE	61.5452	1
GSM1817910	GSE	10.126	1
GSM1817911	GSE	8.08767	1
GSM1817912	GSE	24.1644	1
GSM1817913	GSE	7.6274	1
GSM1817914	GSE	3.58356	1
PCA0065	GSE	77.37	0
GSM1817917	GSE	18.3123	1
GSM1817919	GSE	98.2685	1
GSM1817935	GSE	77.6219	0
GSM1817921	GSE	34.0603	1
PCA0035	GSE	77.8	0
GSM1817980	GSE	78.0493	0
PCA0026	GSE	78.16	0
GSM1817966	GSE	78.7726	0
GSM1817929	GSE	26.8603	1
GSM1817930	GSE	28.9315	1
GSM1817931	GSE	16.3397	1
GSM1817979	GSE	79.4301	0
GSM1817975	GSE	79.7918	0
PCA0011	GSE	82.17	0
GSM1817939	GSE	82.4219	0
GSM1817970	GSE	82.4877	0
GSM1817950	GSE	82.5534	0
GSM1817938	GSE	63.1562	1
GSM1817960	GSE	82.6849	0
PCA0057	GSE	82.86	0
GSM1817953	GSE	83.8356	0
PCA0050	GSE	83.85	0
GSM1817944	GSE	23.7041	1
GSM1817969	GSE	84.0658	0
GSM1817958	GSE	84.1973	0
GSM1817954	GSE	84.2959	0
GSM1817948	GSE	41.7205	1
GSM1817971	GSE	84.2959	0
PCA0074	GSE	84.31	0
PCA0036	GSE	85.32	0
GSM1817973	GSE	85.5452	0
GSM1817943	GSE	87.3863	0
GSM1817955	GSE	30.0164	1
GSM1817956	GSE	36.5589	1
GSM1817957	GSE	22.9808	1
PCA0040	GSE	89.5	0
GSM1817932	GSE	90.7397	0
GSM1817964	GSE	91.5945	0
GSM1817962	GSE	66.9699	1
GSM1817934	GSE	92.1534	0
GSM1817951	GSE	92.4822	0
GSM1817965	GSE	19.8904	1
PCA0003	GSE	93.14	0
GSM1817947	GSE	94.5863	0
GSM1817968	GSE	36.5918	1
GSM1817946	GSE	95.9014	0
GSM1817936	GSE	96.8548	0
GSM1817926	GSE	98.1041	0
GSM1817972	GSE	36.6904	1
GSM1817945	GSE	98.3342	0
PCA0007	GSE	98.6	0
PCA0038	GSE	100.21	0
GSM1817977	GSE	47.6055	1
GSM1817924	GSE	100.274	0
PCA0052	GSE	102.54	0
GSM1817981	GSE	42.4767	1
GSM1817982	GSE	42.8055	1
GSM1817983	GSE	6.24658	1
GSM1817923	GSE	103.43	0
PCA0037	GSE	104.05	0
GSM1817988	GSE	18.4438	1
PCA0017	GSE	104.38	0
GSM1817990	GSE	64.2411	1
GSM1817991	GSE	29.8192	1
PCA0030	GSE	115.09	0
GSM1817993	GSE	38.0055	1
PCA0027	GSE	116.83	0
PCA0005	GSE	126.1	0
PCA0012	GSE	128.43	0
PCA0008	GSE	149.19	0
TCGA-HC-A4ZV-01A	TCGA-PRAD	1.06	0
TCGA-TK-A8OK-01A	TCGA-PRAD	1.09	0
TCGA-CH-5761-01A	TCGA-PRAD	1.12	0
TCGA-CH-5764-01A	TCGA-PRAD	1.02	0
TCGA-CH-5753-01A	TCGA-PRAD	1.02	0
TCGA-CH-5748-01A	TCGA-PRAD	1.02	0
TCGA-CH-5766-01A	TCGA-PRAD	1.02	0
TCGA-CH-5740-01A	TCGA-PRAD	1.02	0
TCGA-HC-A6HX-01A	TCGA-PRAD	1.25	0
TCGA-HC-A6AS-01A	TCGA-PRAD	1.45	0
TCGA-HC-A6AN-01A	TCGA-PRAD	1.61	0
TCGA-ZG-A9L9-01A	TCGA-PRAD	1.68	1
TCGA-HC-A631-01A	TCGA-PRAD	1.77	0
TCGA-J9-A52B-01A	TCGA-PRAD	1.87	1
TCGA-CH-5744-01A	TCGA-PRAD	1.97	0
TCGA-HC-A632-01A	TCGA-PRAD	2	0
TCGA-CH-5769-01A	TCGA-PRAD	2.04	0
TCGA-CH-5754-01A	TCGA-PRAD	2.04	0
TCGA-HC-A6AL-01A	TCGA-PRAD	2.2	0
TCGA-HC-A6AP-01A	TCGA-PRAD	2.33	0
TCGA-EJ-A65F-01A	TCGA-PRAD	2.46	1
TCGA-J4-AATZ-01A	TCGA-PRAD	2.6	1
TCGA-KK-A8IB-01A	TCGA-PRAD	2.73	0
TCGA-CH-5745-01A	TCGA-PRAD	2.99	0
TCGA-CH-5737-01A	TCGA-PRAD	2.99	0
TCGA-CH-5792-01A	TCGA-PRAD	2.99	0
TCGA-XJ-A9DQ-01A	TCGA-PRAD	2.99	0
TCGA-KC-A7F5-01A	TCGA-PRAD	2.99	0
TCGA-ZG-A8QW-01A	TCGA-PRAD	3.09	0
TCGA-QU-A6IL-01A	TCGA-PRAD	3.19	0
TCGA-V1-A9OL-01A	TCGA-PRAD	3.45	1
TCGA-HC-A6AQ-01A	TCGA-PRAD	3.48	0
TCGA-2A-A8W1-01A	TCGA-PRAD	3.68	0
TCGA-H9-A6BY-01A	TCGA-PRAD	3.68	0
TCGA-EJ-7793-01A	TCGA-PRAD	3.75	0
TCGA-ZG-A9LN-01A	TCGA-PRAD	3.78	0
TCGA-EJ-A8FP-01A	TCGA-PRAD	3.84	1
TCGA-V1-A9O5-01A	TCGA-PRAD	4.07	1
TCGA-EJ-A7NM-01A	TCGA-PRAD	4.2	0
TCGA-ZG-A9KY-01A	TCGA-PRAD	4.27	0
TCGA-XK-AAJR-01A	TCGA-PRAD	4.3	1
TCGA-EJ-AB20-01A	TCGA-PRAD	4.3	0
TCGA-ZG-A9NI-01A	TCGA-PRAD	4.34	0
TCGA-J9-A8CL-01A	TCGA-PRAD	4.34	1
TCGA-HC-A6HY-01A	TCGA-PRAD	4.4	0
TCGA-EJ-A8FU-01A	TCGA-PRAD	4.53	0
TCGA-EJ-AB27-01A	TCGA-PRAD	4.76	0
TCGA-YJ-A8SW-01A	TCGA-PRAD	4.86	0
TCGA-HC-A76X-01A	TCGA-PRAD	4.93	0
TCGA-YL-A8SC-01A	TCGA-PRAD	4.99	1
TCGA-HC-7213-01A	TCGA-PRAD	5.58	1
TCGA-MG-AAMC-01A	TCGA-PRAD	5.68	0
TCGA-J9-A52C-01A	TCGA-PRAD	5.85	0
TCGA-ZG-A9L2-01A	TCGA-PRAD	5.91	1
TCGA-J4-A67T-01A	TCGA-PRAD	6.01	0
TCGA-H9-7775-01A	TCGA-PRAD	6.08	0
TCGA-VN-A88M-01A	TCGA-PRAD	6.21	0
TCGA-EJ-7330-01A	TCGA-PRAD	6.27	0
TCGA-KC-A4BL-01A	TCGA-PRAD	6.34	1
TCGA-EJ-8472-01A	TCGA-PRAD	6.44	1
TCGA-KK-A7AP-01A	TCGA-PRAD	6.44	0
TCGA-EJ-A7NN-01A	TCGA-PRAD	6.47	1
TCGA-EJ-A7NJ-01A	TCGA-PRAD	6.47	0
TCGA-2A-A8W3-01A	TCGA-PRAD	6.5	1
TCGA-V1-A8X3-01A	TCGA-PRAD	6.64	0
TCGA-KK-A5A1-01A	TCGA-PRAD	6.67	1
TCGA-KK-A7AU-01A	TCGA-PRAD	6.8	1
TCGA-CH-5738-01A	TCGA-PRAD	6.96	0
TCGA-J9-A52D-01A	TCGA-PRAD	6.96	0
TCGA-HC-A76W-01A	TCGA-PRAD	7	0
TCGA-EJ-A46F-01A	TCGA-PRAD	7.06	1
TCGA-EJ-A8FS-01A	TCGA-PRAD	7.1	1
TCGA-HC-A9TE-01A	TCGA-PRAD	7.1	1
TCGA-EJ-A65M-01A	TCGA-PRAD	7.56	0
TCGA-EJ-A7NF-01A	TCGA-PRAD	8.21	0
TCGA-KC-A7F6-01A	TCGA-PRAD	8.64	0
TCGA-EJ-5524-01A	TCGA-PRAD	8.71	1
TCGA-VN-A88I-01A	TCGA-PRAD	8.84	0
TCGA-KC-A7FD-01A	TCGA-PRAD	8.87	0
TCGA-XJ-A9DK-01A	TCGA-PRAD	9.03	0
TCGA-EJ-A8FO-01A	TCGA-PRAD	9.26	0
TCGA-HC-A8CY-01A	TCGA-PRAD	9.53	0
TCGA-V1-A9OT-01A	TCGA-PRAD	9.59	1
TCGA-KK-A7B3-01A	TCGA-PRAD	9.66	1
TCGA-CH-5789-01A	TCGA-PRAD	9.99	0
TCGA-KK-A8IJ-01A	TCGA-PRAD	10.09	1
TCGA-ZG-A8QZ-01A	TCGA-PRAD	10.12	0
TCGA-J9-A8CK-01A	TCGA-PRAD	10.55	0
TCGA-J9-A52E-01A	TCGA-PRAD	10.61	0
TCGA-J4-A83K-01A	TCGA-PRAD	10.78	0
TCGA-EJ-A8FN-01A	TCGA-PRAD	10.81	0
TCGA-J9-A8CM-01A	TCGA-PRAD	11.3	1
TCGA-ZG-A9N3-01A	TCGA-PRAD	11.47	0
TCGA-4L-AA1F-01A	TCGA-PRAD	11.5	0
TCGA-HC-A9TH-01A	TCGA-PRAD	11.53	1
TCGA-KC-A7FE-01A	TCGA-PRAD	11.56	0
TCGA-EJ-A6RA-01A	TCGA-PRAD	11.6	1
TCGA-ZG-A9L0-01A	TCGA-PRAD	11.66	0
TCGA-CH-5751-01A	TCGA-PRAD	11.99	1
TCGA-CH-5763-01A	TCGA-PRAD	11.99	0
TCGA-ZG-A9LY-01A	TCGA-PRAD	12.16	0
TCGA-V1-A9OQ-01A	TCGA-PRAD	12.19	0
TCGA-XA-A8JR-01A	TCGA-PRAD	12.35	0
TCGA-ZG-A9LM-01A	TCGA-PRAD	12.42	0
TCGA-HC-7079-01A	TCGA-PRAD	12.48	1
TCGA-M7-A720-01A	TCGA-PRAD	12.61	0
TCGA-J9-A8CP-01A	TCGA-PRAD	12.68	0
TCGA-EJ-A65D-01A	TCGA-PRAD	12.91	0
TCGA-CH-5741-01A	TCGA-PRAD	12.98	0
TCGA-CH-5750-01A	TCGA-PRAD	13.01	0
TCGA-CH-5771-01A	TCGA-PRAD	13.01	0
TCGA-M7-A721-01A	TCGA-PRAD	13.14	0
TCGA-ZG-A8QY-01A	TCGA-PRAD	13.27	0
TCGA-EJ-5497-01A	TCGA-PRAD	13.3	0
TCGA-ZG-A9ND-01A	TCGA-PRAD	13.47	0
TCGA-EJ-A65E-01A	TCGA-PRAD	13.7	0
TCGA-HC-7738-01A	TCGA-PRAD	13.8	1
TCGA-CH-5743-01A	TCGA-PRAD	13.96	1
TCGA-XK-AAIW-01A	TCGA-PRAD	14.03	1
TCGA-YL-A9WH-01A	TCGA-PRAD	14.03	0
TCGA-EJ-A7NG-01A	TCGA-PRAD	14.19	0
TCGA-J4-A83N-01A	TCGA-PRAD	14.22	1
TCGA-HC-7209-01A	TCGA-PRAD	14.45	0
TCGA-ZG-A8QX-01A	TCGA-PRAD	14.52	0
TCGA-J4-A67N-01A	TCGA-PRAD	14.52	1
TCGA-V1-A8ML-01A	TCGA-PRAD	14.72	0
TCGA-WW-A8ZI-01A	TCGA-PRAD	14.75	0
TCGA-EJ-A65J-01A	TCGA-PRAD	14.82	0
TCGA-ZG-A9MC-01A	TCGA-PRAD	14.95	0
TCGA-CH-5767-01A	TCGA-PRAD	15.05	0
TCGA-FC-7961-01A	TCGA-PRAD	15.41	0
TCGA-HC-8266-01A	TCGA-PRAD	15.54	0
TCGA-EJ-A7NH-01A	TCGA-PRAD	15.57	0
TCGA-V1-A8WS-01A	TCGA-PRAD	15.57	0
TCGA-EJ-A7NK-01A	TCGA-PRAD	15.64	0
TCGA-VN-A88O-01A	TCGA-PRAD	15.8	0
TCGA-HC-8265-01A	TCGA-PRAD	15.87	0
TCGA-CH-5772-01A	TCGA-PRAD	15.97	0
TCGA-M7-A71Y-01A	TCGA-PRAD	16.2	0
TCGA-VN-A943-01A	TCGA-PRAD	16.29	0
TCGA-V1-A8MK-01A	TCGA-PRAD	16.69	0
TCGA-YL-A8SA-01A	TCGA-PRAD	16.82	0
TCGA-VN-A88R-01A	TCGA-PRAD	16.82	1
TCGA-J4-A6M7-01A	TCGA-PRAD	16.82	0
TCGA-ZG-A9LS-01A	TCGA-PRAD	16.95	0
TCGA-J4-A83M-01A	TCGA-PRAD	17.12	1
TCGA-HC-7750-01A	TCGA-PRAD	17.15	0
TCGA-EJ-A46E-01A	TCGA-PRAD	17.21	0
TCGA-FC-A66V-01A	TCGA-PRAD	17.21	0
TCGA-TP-A8TT-01A	TCGA-PRAD	17.28	0
TCGA-Y6-A9XI-01A	TCGA-PRAD	17.28	0
TCGA-HC-A6AO-01A	TCGA-PRAD	17.41	0
TCGA-HC-7744-01A	TCGA-PRAD	17.44	0
TCGA-V1-A9Z9-01A	TCGA-PRAD	17.74	0
TCGA-HC-7819-01A	TCGA-PRAD	17.84	0
TCGA-EJ-5525-01A	TCGA-PRAD	17.94	1
TCGA-HC-8261-01A	TCGA-PRAD	17.94	0
TCGA-ZG-A9M4-01A	TCGA-PRAD	17.97	0
TCGA-SU-A7E7-01A	TCGA-PRAD	18.1	0
TCGA-J4-AATV-01A	TCGA-PRAD	18.17	0
TCGA-M7-A722-01A	TCGA-PRAD	18.36	1
TCGA-HC-A8D1-01A	TCGA-PRAD	18.82	0
TCGA-M7-A725-01A	TCGA-PRAD	18.82	0
TCGA-ZG-A9LU-01A	TCGA-PRAD	19.02	0
TCGA-ZG-A9LB-01A	TCGA-PRAD	19.15	0
TCGA-HC-8213-01A	TCGA-PRAD	19.35	0
TCGA-EJ-5496-01A	TCGA-PRAD	19.55	0
TCGA-KC-A7FA-01A	TCGA-PRAD	19.65	0
TCGA-HC-7075-01A	TCGA-PRAD	19.74	0
TCGA-KK-A7B0-01A	TCGA-PRAD	19.91	1
TCGA-TP-A8TV-01A	TCGA-PRAD	20.04	0
TCGA-J4-8198-01A	TCGA-PRAD	20.17	0
TCGA-2A-AAYU-01A	TCGA-PRAD	20.2	0
TCGA-FC-A8O0-01A	TCGA-PRAD	20.24	0
TCGA-J4-A6G3-01A	TCGA-PRAD	20.3	1
TCGA-2A-A8VL-01A	TCGA-PRAD	20.4	0
TCGA-EJ-A46D-01A	TCGA-PRAD	20.57	0
TCGA-V1-A9OA-01A	TCGA-PRAD	20.89	0
TCGA-M7-A71Z-01A	TCGA-PRAD	21.12	0
TCGA-KK-A8IF-01A	TCGA-PRAD	21.29	1
TCGA-G9-A9S0-01A	TCGA-PRAD	21.35	1
TCGA-EJ-A46B-01A	TCGA-PRAD	21.58	0
TCGA-VP-A87H-01A	TCGA-PRAD	21.78	0
TCGA-ZG-A9L6-01A	TCGA-PRAD	21.81	1
TCGA-KC-A7F3-01A	TCGA-PRAD	21.85	0
TCGA-EJ-A65G-01A	TCGA-PRAD	21.88	0
TCGA-EJ-A46I-01A	TCGA-PRAD	21.94	0
TCGA-EJ-A46G-01A	TCGA-PRAD	21.94	0
TCGA-KK-A8I6-01A	TCGA-PRAD	21.94	0
TCGA-2A-A8VV-01A	TCGA-PRAD	22.04	0
TCGA-CH-5739-01A	TCGA-PRAD	22.04	0
TCGA-HC-8262-01A	TCGA-PRAD	22.31	0
TCGA-YL-A8S8-01A	TCGA-PRAD	22.31	1
TCGA-FC-A5OB-01A	TCGA-PRAD	22.34	0
TCGA-HC-A48F-01A	TCGA-PRAD	22.34	0
TCGA-HC-8216-01A	TCGA-PRAD	22.4	0
TCGA-J4-A83I-01A	TCGA-PRAD	22.5	0
TCGA-V1-A8WV-01A	TCGA-PRAD	22.54	0
TCGA-HC-8260-01A	TCGA-PRAD	22.54	0
TCGA-KK-A7B2-01A	TCGA-PRAD	22.73	1
TCGA-ZG-A9LZ-01A	TCGA-PRAD	22.73	0
TCGA-J4-A83J-01A	TCGA-PRAD	22.86	0
TCGA-VP-A87K-01A	TCGA-PRAD	22.9	1
TCGA-CH-5765-01A	TCGA-PRAD	23	0
TCGA-J4-A67S-01A	TCGA-PRAD	23.26	1
TCGA-EJ-A65B-01A	TCGA-PRAD	23.32	0
TCGA-HC-7740-01A	TCGA-PRAD	23.55	0
TCGA-J4-A83L-01A	TCGA-PRAD	23.65	0
TCGA-HC-7745-01A	TCGA-PRAD	23.69	0
TCGA-HC-7749-01A	TCGA-PRAD	23.78	0
TCGA-EJ-A46H-01A	TCGA-PRAD	23.78	0
TCGA-HC-8257-01A	TCGA-PRAD	23.85	0
TCGA-G9-A9S7-01A	TCGA-PRAD	23.92	0
TCGA-CH-5746-01A	TCGA-PRAD	24.01	0
TCGA-CH-5768-01A	TCGA-PRAD	24.01	0
TCGA-YL-A9WL-01A	TCGA-PRAD	24.31	1
TCGA-EJ-7331-01A	TCGA-PRAD	24.38	0
TCGA-VN-A88L-01A	TCGA-PRAD	24.51	0
TCGA-HC-7820-01A	TCGA-PRAD	24.54	0
TCGA-HC-7747-01A	TCGA-PRAD	24.57	0
TCGA-M7-A723-01A	TCGA-PRAD	25.07	0
TCGA-G9-6384-01A	TCGA-PRAD	25.13	0
TCGA-HC-7232-01A	TCGA-PRAD	25.16	1
TCGA-VN-A88N-01A	TCGA-PRAD	25.16	0
TCGA-EJ-8474-01A	TCGA-PRAD	25.16	0
TCGA-J4-A6G1-01A	TCGA-PRAD	25.26	0
TCGA-J4-A67L-01A	TCGA-PRAD	25.3	0
TCGA-XQ-A8TB-01A	TCGA-PRAD	25.3	0
TCGA-EJ-7317-01A	TCGA-PRAD	25.33	0
TCGA-HC-A8D0-01A	TCGA-PRAD	25.46	0
TCGA-VN-A88K-01A	TCGA-PRAD	25.49	0
TCGA-EJ-7784-01A	TCGA-PRAD	25.66	0
TCGA-HC-7752-01A	TCGA-PRAD	25.69	0
TCGA-EJ-7783-01A	TCGA-PRAD	25.85	0
TCGA-FC-A6HD-01A	TCGA-PRAD	25.92	0
TCGA-HC-7748-01A	TCGA-PRAD	26.02	0
TCGA-G9-6373-01A	TCGA-PRAD	26.64	0
TCGA-V1-A9O7-01A	TCGA-PRAD	26.91	1
TCGA-CH-5788-01A	TCGA-PRAD	26.97	0
TCGA-KK-A7AV-01A	TCGA-PRAD	27	0
TCGA-EJ-7321-01A	TCGA-PRAD	27.07	0
TCGA-J4-AAU2-01A	TCGA-PRAD	27.1	0
TCGA-V1-A9Z8-01A	TCGA-PRAD	27.17	0
TCGA-G9-6385-01A	TCGA-PRAD	27.27	0
TCGA-J4-A67O-01A	TCGA-PRAD	27.56	0
TCGA-EJ-7328-01A	TCGA-PRAD	27.66	0
TCGA-HC-8258-01A	TCGA-PRAD	27.83	0
TCGA-G9-7519-01A	TCGA-PRAD	27.89	0
TCGA-V1-A8MG-01A	TCGA-PRAD	28.15	0
TCGA-G9-7523-01A	TCGA-PRAD	28.15	0
TCGA-EJ-7788-01A	TCGA-PRAD	28.22	0
TCGA-HC-8256-01A	TCGA-PRAD	28.25	0
TCGA-FC-7708-01A	TCGA-PRAD	28.38	0
TCGA-HC-7210-01A	TCGA-PRAD	28.52	0
TCGA-HC-7212-01A	TCGA-PRAD	28.58	0
TCGA-EJ-A6RC-01A	TCGA-PRAD	28.68	0
TCGA-V1-A9Z7-01A	TCGA-PRAD	28.71	0
TCGA-FC-A4JI-01A	TCGA-PRAD	28.81	0
TCGA-CH-5794-01A	TCGA-PRAD	28.98	0
TCGA-M7-A724-01A	TCGA-PRAD	29.2	0
TCGA-HC-7080-01A	TCGA-PRAD	29.37	1
TCGA-G9-A9S4-01A	TCGA-PRAD	29.76	0
TCGA-ZG-A9L5-01A	TCGA-PRAD	29.83	0
TCGA-J4-A67R-01A	TCGA-PRAD	29.89	0
TCGA-EJ-5505-01A	TCGA-PRAD	30.29	0
TCGA-EJ-7327-01A	TCGA-PRAD	30.32	0
TCGA-HC-8259-01A	TCGA-PRAD	30.35	0
TCGA-V1-A8WN-01A	TCGA-PRAD	30.35	0
TCGA-KK-A6E7-01A	TCGA-PRAD	30.39	1
TCGA-XK-AAJA-01A	TCGA-PRAD	30.55	0
TCGA-HC-7742-01A	TCGA-PRAD	30.81	0
TCGA-HC-7818-01A	TCGA-PRAD	30.81	0
TCGA-HC-7231-01A	TCGA-PRAD	30.85	0
TCGA-KK-A8I9-01A	TCGA-PRAD	30.88	1
TCGA-H9-A6BX-01A	TCGA-PRAD	30.91	0
TCGA-J4-A67M-01A	TCGA-PRAD	30.91	0
TCGA-KK-A6E0-01A	TCGA-PRAD	30.91	1
TCGA-G9-7521-01A	TCGA-PRAD	30.95	0
TCGA-CH-5752-01A	TCGA-PRAD	30.98	0
TCGA-HC-7821-01A	TCGA-PRAD	31.41	0
TCGA-G9-6377-01A	TCGA-PRAD	31.47	0
TCGA-KK-A7B4-01A	TCGA-PRAD	31.64	1
TCGA-KK-A8I8-01A	TCGA-PRAD	31.77	0
TCGA-XK-AAIR-01A	TCGA-PRAD	31.93	0
TCGA-XJ-A9DX-01A	TCGA-PRAD	31.96	0
TCGA-CH-5790-01A	TCGA-PRAD	32	0
TCGA-CH-5791-01A	TCGA-PRAD	32	1
TCGA-J4-A67Q-01A	TCGA-PRAD	32.03	0
TCGA-YL-A9WY-01A	TCGA-PRAD	32.03	1
TCGA-XK-AAK1-01A	TCGA-PRAD	32.16	0
TCGA-X4-A8KS-01A	TCGA-PRAD	32.16	0
TCGA-EJ-7797-01A	TCGA-PRAD	32.29	0
TCGA-V1-A8MM-01A	TCGA-PRAD	32.52	1
TCGA-Y6-A8TL-01A	TCGA-PRAD	32.59	0
TCGA-G9-7525-01A	TCGA-PRAD	32.65	0
TCGA-HC-7230-01A	TCGA-PRAD	32.88	0
TCGA-J4-A67K-01A	TCGA-PRAD	32.98	0
TCGA-YL-A8S9-01A	TCGA-PRAD	33.05	1
TCGA-EJ-7315-01A	TCGA-PRAD	33.11	0
TCGA-YL-A9WK-01A	TCGA-PRAD	33.15	1
TCGA-KC-A4BR-01A	TCGA-PRAD	33.57	1
TCGA-KK-A7AW-01A	TCGA-PRAD	34.63	0
TCGA-KK-A8IC-01A	TCGA-PRAD	34.82	1
TCGA-KK-A7B1-01A	TCGA-PRAD	34.92	0
TCGA-V1-A9OY-01A	TCGA-PRAD	35.05	0
TCGA-YL-A8HO-01A	TCGA-PRAD	35.09	1
TCGA-EJ-7781-01A	TCGA-PRAD	35.25	0
TCGA-G9-7522-01A	TCGA-PRAD	35.41	0
TCGA-V1-A8WW-01A	TCGA-PRAD	35.41	0
TCGA-HC-7737-01A	TCGA-PRAD	35.81	0
TCGA-EJ-7786-01A	TCGA-PRAD	36.01	0
TCGA-HC-7736-01A	TCGA-PRAD	36.24	0
TCGA-EJ-7789-01A	TCGA-PRAD	36.3	0
TCGA-ZG-A9L4-01A	TCGA-PRAD	36.4	0
TCGA-EJ-7791-01A	TCGA-PRAD	36.73	0
TCGA-KK-A7AY-01A	TCGA-PRAD	36.93	1
TCGA-XJ-A83F-01A	TCGA-PRAD	37.02	0
TCGA-XK-AAIV-01A	TCGA-PRAD	37.22	0
TCGA-V1-A9OX-01A	TCGA-PRAD	37.25	0
TCGA-HC-7081-01A	TCGA-PRAD	37.32	0
TCGA-EJ-7314-01A	TCGA-PRAD	37.78	0
TCGA-G9-6378-01A	TCGA-PRAD	37.94	0
TCGA-G9-6370-01A	TCGA-PRAD	37.98	0
TCGA-EJ-8470-01A	TCGA-PRAD	38.07	0
TCGA-EJ-7782-01A	TCGA-PRAD	38.34	0
TCGA-EJ-5502-01A	TCGA-PRAD	38.47	0
TCGA-EJ-7785-01A	TCGA-PRAD	38.67	0
TCGA-V1-A9OF-01A	TCGA-PRAD	38.9	0
TCGA-G9-7510-01A	TCGA-PRAD	38.93	0
TCGA-VP-A87D-01A	TCGA-PRAD	39.22	1
TCGA-G9-6364-01A	TCGA-PRAD	39.36	0
TCGA-G9-6369-01A	TCGA-PRAD	39.91	0
TCGA-KK-A7AQ-01A	TCGA-PRAD	39.98	1
TCGA-J4-8200-01A	TCGA-PRAD	40.01	0
TCGA-HC-7211-01A	TCGA-PRAD	40.11	0
TCGA-G9-6367-01A	TCGA-PRAD	40.14	0
TCGA-G9-6371-01A	TCGA-PRAD	40.28	0
TCGA-J9-A8CN-01A	TCGA-PRAD	40.64	0
TCGA-QU-A6IM-01A	TCGA-PRAD	40.97	0
TCGA-XK-AAJP-01A	TCGA-PRAD	41.36	0
TCGA-VN-A88P-01A	TCGA-PRAD	41.39	0
TCGA-XK-AAJ3-01A	TCGA-PRAD	41.46	0
TCGA-G9-6329-01A	TCGA-PRAD	41.59	0
TCGA-2A-AAYO-01A	TCGA-PRAD	41.79	0
TCGA-EJ-5531-01A	TCGA-PRAD	41.82	0
TCGA-XJ-A83H-01A	TCGA-PRAD	42.05	0
TCGA-G9-6332-01A	TCGA-PRAD	42.21	1
TCGA-ZG-A9L1-01A	TCGA-PRAD	42.77	0
TCGA-EJ-7794-01A	TCGA-PRAD	42.9	0
TCGA-KC-A4BV-01A	TCGA-PRAD	43.63	1
TCGA-CH-5762-01A	TCGA-PRAD	43.99	0
TCGA-G9-6498-01A	TCGA-PRAD	44.09	1
TCGA-HC-7233-01A	TCGA-PRAD	44.51	0
TCGA-V1-A9ZR-01A	TCGA-PRAD	44.71	0
TCGA-G9-6365-01A	TCGA-PRAD	44.78	0
TCGA-2A-AAYF-01A	TCGA-PRAD	44.81	0
TCGA-EJ-5501-01A	TCGA-PRAD	44.84	0
TCGA-VP-AA1N-01A	TCGA-PRAD	44.84	0
TCGA-VN-A88Q-01A	TCGA-PRAD	44.88	0
TCGA-2A-A8VT-01A	TCGA-PRAD	45.11	0
TCGA-YL-A8HK-01A	TCGA-PRAD	45.2	1
TCGA-2A-A8VX-01A	TCGA-PRAD	45.27	0
TCGA-G9-6363-01A	TCGA-PRAD	45.27	0
TCGA-EJ-5506-01A	TCGA-PRAD	45.37	0
TCGA-X4-A8KQ-01A	TCGA-PRAD	45.43	0
TCGA-V1-A9ZK-01A	TCGA-PRAD	45.43	0
TCGA-YL-A8SB-01A	TCGA-PRAD	45.47	1
TCGA-EJ-5503-01A	TCGA-PRAD	45.7	0
TCGA-EJ-7792-01A	TCGA-PRAD	45.86	0
TCGA-EJ-5499-01A	TCGA-PRAD	46.48	0
TCGA-G9-6361-01A	TCGA-PRAD	46.48	0
TCGA-YL-A8SI-01A	TCGA-PRAD	46.75	1
TCGA-EJ-5504-01A	TCGA-PRAD	46.88	0
TCGA-G9-6356-01A	TCGA-PRAD	47.11	0
TCGA-XK-AAJT-01A	TCGA-PRAD	47.11	0
TCGA-G9-6362-01A	TCGA-PRAD	47.4	0
TCGA-V1-A8MF-01A	TCGA-PRAD	47.6	0
TCGA-EJ-5507-01A	TCGA-PRAD	47.86	0
TCGA-XJ-A9DI-01A	TCGA-PRAD	48	0
TCGA-XJ-A83G-01A	TCGA-PRAD	48	0
TCGA-EJ-5509-01A	TCGA-PRAD	48.09	0
TCGA-YL-A8HM-01A	TCGA-PRAD	48.39	1
TCGA-YL-A9WJ-01A	TCGA-PRAD	48.49	1
TCGA-EJ-5511-01A	TCGA-PRAD	48.49	0
TCGA-EJ-5494-01A	TCGA-PRAD	48.52	0
TCGA-YL-A9WX-01A	TCGA-PRAD	49.47	1
TCGA-EJ-5542-01A	TCGA-PRAD	49.7	0
TCGA-G9-6348-01A	TCGA-PRAD	49.77	0
TCGA-V1-A9ZG-01A	TCGA-PRAD	49.84	0
TCGA-KK-A7AZ-01A	TCGA-PRAD	49.9	0
TCGA-G9-6353-01A	TCGA-PRAD	50.66	0
TCGA-G9-6499-01A	TCGA-PRAD	50.69	0
TCGA-YL-A8HL-01A	TCGA-PRAD	51.41	0
TCGA-XK-AAJU-01A	TCGA-PRAD	51.77	0
TCGA-G9-7509-01A	TCGA-PRAD	52.89	0
TCGA-YL-A8HJ-01A	TCGA-PRAD	52.92	0
TCGA-YL-A9WI-01A	TCGA-PRAD	53.32	0
TCGA-G9-6339-01A	TCGA-PRAD	53.68	1
TCGA-V1-A9ZI-01A	TCGA-PRAD	53.88	0
TCGA-VP-A87C-01A	TCGA-PRAD	55.52	0
TCGA-G9-6342-01A	TCGA-PRAD	55.72	0
TCGA-2A-A8VO-01A	TCGA-PRAD	55.88	0
TCGA-EJ-5498-01A	TCGA-PRAD	56.5	0
TCGA-G9-6496-01A	TCGA-PRAD	56.7	0
TCGA-EJ-5512-01A	TCGA-PRAD	56.93	0
TCGA-KK-A8I7-01A	TCGA-PRAD	57.69	1
TCGA-EJ-5495-01A	TCGA-PRAD	57.82	0
TCGA-KK-A6E8-01A	TCGA-PRAD	58.15	0
TCGA-G9-6494-01A	TCGA-PRAD	58.18	0
TCGA-VP-A87J-01A	TCGA-PRAD	58.28	0
TCGA-G9-6379-01A	TCGA-PRAD	58.41	0
TCGA-EJ-5527-01A	TCGA-PRAD	58.41	0
TCGA-KC-A4BN-01A	TCGA-PRAD	59.63	0
TCGA-EJ-5532-01A	TCGA-PRAD	60.05	0
TCGA-EJ-5514-01A	TCGA-PRAD	60.09	0
TCGA-EJ-5530-01A	TCGA-PRAD	60.18	0
TCGA-EJ-5515-01A	TCGA-PRAD	60.18	0
TCGA-KK-A8II-01A	TCGA-PRAD	60.91	1
TCGA-V1-A8MU-01A	TCGA-PRAD	61.63	0
TCGA-EJ-5510-01A	TCGA-PRAD	61.99	0
TCGA-EJ-5516-01A	TCGA-PRAD	62.06	0
TCGA-EJ-5517-01A	TCGA-PRAD	62.06	0
TCGA-EJ-5526-01A	TCGA-PRAD	62.71	1
TCGA-KK-A8IM-01A	TCGA-PRAD	62.91	0
TCGA-EJ-8469-01A	TCGA-PRAD	63.24	1
TCGA-KK-A8IA-01A	TCGA-PRAD	63.44	0
TCGA-G9-6366-01A	TCGA-PRAD	63.96	0
TCGA-V1-A8WL-01A	TCGA-PRAD	63.99	0
TCGA-EJ-5519-01A	TCGA-PRAD	64.45	0
TCGA-EJ-5508-01A	TCGA-PRAD	64.55	0
TCGA-KK-A59Y-01A	TCGA-PRAD	64.65	0
TCGA-HC-7078-01A	TCGA-PRAD	65.21	0
TCGA-KK-A8IH-01A	TCGA-PRAD	66.13	0
TCGA-G9-6338-01A	TCGA-PRAD	66.62	0
TCGA-VP-A87E-01A	TCGA-PRAD	66.92	0
TCGA-G9-6351-01A	TCGA-PRAD	67.28	0
TCGA-KK-A8IK-01A	TCGA-PRAD	67.41	0
TCGA-KK-A6E3-01A	TCGA-PRAD	67.54	0
TCGA-G9-6354-01A	TCGA-PRAD	67.87	0
TCGA-G9-6336-01A	TCGA-PRAD	67.94	0
TCGA-KK-A6E5-01A	TCGA-PRAD	68.1	0
TCGA-EJ-5522-01A	TCGA-PRAD	68.3	0
TCGA-G9-6347-01A	TCGA-PRAD	68.63	0
TCGA-EJ-5518-01A	TCGA-PRAD	69.12	1
TCGA-KK-A8ID-01A	TCGA-PRAD	69.22	0
TCGA-HC-7077-01A	TCGA-PRAD	69.48	0
TCGA-KK-A8I4-01A	TCGA-PRAD	71.02	1
TCGA-KK-A6E1-01A	TCGA-PRAD	72.21	0
TCGA-KK-A59X-01A	TCGA-PRAD	73.36	1
TCGA-EJ-5521-01A	TCGA-PRAD	74.87	0
TCGA-VP-A875-01A	TCGA-PRAD	75.85	0
TCGA-EJ-8468-01A	TCGA-PRAD	77.1	0
TCGA-VP-A878-01A	TCGA-PRAD	77.33	1
TCGA-V1-A9OH-01A	TCGA-PRAD	78.94	0
TCGA-G9-6343-01A	TCGA-PRAD	80.49	0
TCGA-G9-6333-01A	TCGA-PRAD	80.98	0
TCGA-VP-A87B-01A	TCGA-PRAD	81.24	1
TCGA-KK-A8IG-01A	TCGA-PRAD	82.29	0
TCGA-HI-7168-01A	TCGA-PRAD	82.29	1
TCGA-HI-7170-01A	TCGA-PRAD	82.85	0
TCGA-EJ-7123-01A	TCGA-PRAD	84.49	0
TCGA-QU-A6IP-01A	TCGA-PRAD	86.07	0
TCGA-KK-A59Z-01A	TCGA-PRAD	86.33	0
TCGA-HI-7169-01A	TCGA-PRAD	88.17	0
TCGA-EJ-7115-01A	TCGA-PRAD	88.27	0
TCGA-EJ-7125-01A	TCGA-PRAD	93.63	0
TCGA-V1-A9O9-01A	TCGA-PRAD	94.28	0
TCGA-KK-A8I5-01A	TCGA-PRAD	101.71	0
TCGA-VP-A876-01A	TCGA-PRAD	109.49	0
TCGA-KK-A59V-01A	TCGA-PRAD	113.01	0
TCGA-KK-A6E6-01A	TCGA-PRAD	113.24	0
TCGA-VP-A872-01A	TCGA-PRAD	119.28	0
TCGA-QU-A6IO-01A	TCGA-PRAD	122.08	0
TCGA-QU-A6IN-01A	TCGA-PRAD	140.08	0
TCGA-KK-A6DY-01A	TCGA-PRAD	141.1	0
TCGA-KK-A6E2-01A	TCGA-PRAD	165.05	0

## Sheet: Table S2
Table S2: IDs of TCGA-PRAD cohort patients included in differential analysis
IDs
TCGA-EJ-5505-01A
TCGA-ZG-A9L6-01A
TCGA-HC-A8D0-01A
TCGA-VN-A88I-01A
TCGA-KK-A8IA-01A
TCGA-KC-A7FA-01A
TCGA-KK-A6E1-01A
TCGA-H9-7775-01A
TCGA-HC-8262-01A
TCGA-EJ-7797-01A
TCGA-HC-7738-01A
TCGA-V1-A8MG-01A
TCGA-ZG-A8QX-01A
TCGA-XK-AAJP-01A
TCGA-G9-6379-01A
TCGA-EJ-7314-01A
TCGA-EJ-7125-01A
TCGA-VP-A87J-01A
TCGA-CH-5761-11A
TCGA-EJ-8468-01A
TCGA-EJ-5527-01A
TCGA-G9-6333-01A
TCGA-HC-7749-01A
TCGA-G9-6338-01A
TCGA-ZG-A9L0-01A
TCGA-J4-AATZ-01A
TCGA-HC-7232-01A
TCGA-EJ-A7NN-01A
TCGA-EJ-7317-11A
TCGA-CH-5750-01A
TCGA-QU-A6IP-01A
TCGA-J4-A67Q-01A
TCGA-G9-6348-01A
TCGA-YL-A8SC-01A
TCGA-VP-A878-01A
TCGA-KK-A7B1-01A
TCGA-EJ-5525-01A
TCGA-CH-5768-11A
TCGA-HC-7752-01A
TCGA-FC-7708-01A
TCGA-2A-A8W3-01A
TCGA-G9-6362-01A
TCGA-WW-A8ZI-01A
TCGA-EJ-7784-11A
TCGA-EJ-A8FP-01A
TCGA-G9-6370-01A
TCGA-G9-6377-01A
TCGA-ZG-A9N3-01A
TCGA-Y6-A8TL-01A
TCGA-CH-5790-01A
TCGA-ZG-A9L4-01A
TCGA-EJ-7125-11A
TCGA-EJ-5519-01A
TCGA-XK-AAK1-01A
TCGA-EJ-5495-01A
TCGA-VN-A88O-01A
TCGA-G9-6365-11A
TCGA-HC-8216-01A
TCGA-2A-AAYF-01A
TCGA-HI-7169-01A
TCGA-EJ-5498-01A
TCGA-CH-5738-01A
TCGA-KK-A7B2-01A
TCGA-J4-A67S-01A
TCGA-YL-A9WJ-01A
TCGA-HC-7819-01A
TCGA-ZG-A8QZ-01A
TCGA-KK-A7AW-01A
TCGA-ZG-A9LS-01A
TCGA-KK-A7B3-01A
TCGA-TP-A8TT-01A
TCGA-G9-A9S7-01A
TCGA-EJ-5514-01A
TCGA-EJ-A8FO-11A
TCGA-H9-A6BX-01A
TCGA-EJ-7328-01A
TCGA-J4-A67K-01A
TCGA-2A-AAYU-01A
TCGA-2A-A8W1-01A
TCGA-G9-A9S0-01A
TCGA-EJ-A46E-01A
TCGA-EJ-A65J-01A
TCGA-EJ-5526-01A
TCGA-HC-7075-01A
TCGA-HC-8262-11A
TCGA-EJ-7321-11A
TCGA-KK-A8IK-01A
TCGA-EJ-5531-01A
TCGA-EJ-5542-01A
TCGA-CH-5767-01A
TCGA-KK-A6E6-01A
TCGA-CH-5743-01A
TCGA-HC-7821-01A
TCGA-HC-7752-11A
TCGA-M7-A720-01A
TCGA-HC-A4ZV-01A
TCGA-HC-8261-01A
TCGA-G9-6356-01A
TCGA-ZG-A9NI-01A
TCGA-HC-7819-11A
TCGA-HC-7078-01A
TCGA-EJ-7782-01A
TCGA-HC-7740-11A
TCGA-HC-7737-01A
TCGA-H9-A6BY-01A
TCGA-J9-A8CP-01A
TCGA-EJ-A46B-01A
TCGA-VN-A943-01A
TCGA-HC-A9TH-01A
TCGA-G9-6499-01A
TCGA-CH-5764-01A
TCGA-EJ-5504-01A
TCGA-J4-A67M-01A
TCGA-HC-7742-01A
TCGA-CH-5794-01A
TCGA-YL-A8HO-01A
TCGA-KC-A7FD-01A
TCGA-EJ-7794-01A
TCGA-YL-A8HM-01A
TCGA-HC-7080-01A
TCGA-HC-8259-01A
TCGA-XJ-A83H-01A
TCGA-EJ-7793-11A
TCGA-J4-A83J-01A
TCGA-G9-A9S4-01A
TCGA-X4-A8KQ-01A
TCGA-EJ-5507-01A
TCGA-CH-5745-01A
TCGA-HC-8258-01A
TCGA-HC-8258-11A
TCGA-HC-8257-01A
TCGA-XK-AAJR-01A
TCGA-EJ-A7NG-01A
TCGA-J4-8198-01A
TCGA-ZG-A9KY-01A
TCGA-V1-A9O5-01A
TCGA-KC-A4BR-01A
TCGA-EJ-5524-01A
TCGA-EJ-7792-01A
TCGA-ZG-A9L5-01A
TCGA-FC-A8O0-01A
TCGA-EJ-7784-01A
TCGA-HC-7209-01A
TCGA-J9-A52C-01A
TCGA-KK-A7AU-01A
TCGA-V1-A9OF-01A
TCGA-G9-7510-01A
TCGA-J4-A67R-01A
TCGA-EJ-A65G-01A
TCGA-HC-A8D1-01A
TCGA-EJ-8472-01A
TCGA-HC-7820-01A
TCGA-EJ-5494-01A
TCGA-EJ-A7NH-01A
TCGA-XJ-A9DK-01A
TCGA-EJ-7123-01A
TCGA-G9-6496-01A
TCGA-EJ-7330-01A
TCGA-KK-A8I4-01A
TCGA-TK-A8OK-01A
TCGA-HC-7744-01A
TCGA-HC-A6AL-01A
TCGA-KK-A6E5-01A
TCGA-EJ-5530-01A
TCGA-2A-A8VX-01A
TCGA-HC-A632-01A
TCGA-CH-5769-01A
TCGA-CH-5769-11A
TCGA-ZG-A9MC-01A
TCGA-M7-A724-01A
TCGA-EJ-5508-01A
TCGA-YL-A8SI-01A
TCGA-M7-A725-01A
TCGA-YL-A9WL-01A
TCGA-KK-A8IJ-01A
TCGA-V1-A9Z8-01A
TCGA-YL-A8HL-01A
TCGA-EJ-7789-01A
TCGA-ZG-A9LZ-01A
TCGA-EJ-5497-01A
TCGA-QU-A6IN-01A
TCGA-CH-5752-01A
TCGA-M7-A722-01A
TCGA-EJ-A46I-01A
TCGA-EJ-7315-11A
TCGA-M7-A721-01A
TCGA-KK-A59Z-01A
TCGA-EJ-7330-11A
TCGA-VP-A876-01A
TCGA-EJ-7317-01A
TCGA-EJ-A8FN-01A
TCGA-XJ-A83F-01A
TCGA-V1-A9OT-01A
TCGA-4L-AA1F-01A
TCGA-EJ-A8FU-01A
TCGA-CH-5761-01A
TCGA-YL-A8HJ-01A
TCGA-QU-A6IL-01A
TCGA-KK-A6E2-01A
TCGA-CH-5741-01A
TCGA-EJ-7792-11A
TCGA-EJ-A7NJ-01A
TCGA-EJ-A8FS-01A
TCGA-XK-AAJU-01A
TCGA-VN-A88N-01A
TCGA-XK-AAJA-01A
TCGA-HC-7745-01A
TCGA-KK-A8I7-01A
TCGA-J4-A83L-01A
TCGA-G9-6384-11A
TCGA-EJ-7321-01A
TCGA-EJ-7783-11A
TCGA-V1-A8WN-01A
TCGA-EJ-A65F-01A
TCGA-XK-AAIW-01A
TCGA-CH-5737-01A
TCGA-CH-5744-01A
TCGA-J4-A67L-01A
TCGA-KK-A6DY-01A
TCGA-EJ-7781-11A
TCGA-XK-AAJT-01A
TCGA-KK-A6E0-01A
TCGA-HC-7737-11A
TCGA-HC-A6AN-01A
TCGA-J9-A52E-01A
TCGA-YL-A8SB-01A
TCGA-VP-A87C-01A
TCGA-EJ-7123-11A
TCGA-YL-A8S9-01A
TCGA-QU-A6IM-01A
TCGA-ZG-A9M4-01A
TCGA-HC-A8CY-01A
TCGA-CH-5753-01A
TCGA-2A-A8VT-01A
TCGA-KK-A5A1-01A
TCGA-G9-6336-01A
TCGA-HC-7745-11A
TCGA-J4-A83N-01A
TCGA-KK-A59V-01A
TCGA-J4-A67O-01A
TCGA-X4-A8KS-01A
TCGA-HC-7230-01A
TCGA-XJ-A9DI-01A
TCGA-KC-A4BN-01A
TCGA-YL-A8S8-01A
TCGA-EJ-A7NF-01A
TCGA-YL-A8SA-01A
TCGA-XA-A8JR-01A
TCGA-EJ-8470-01A
TCGA-V1-A9OL-01A
TCGA-CH-5791-01A
TCGA-TP-A8TV-01A
TCGA-G9-6364-01A
TCGA-J9-A8CL-01A
TCGA-J4-A83J-11A
TCGA-G9-6494-01A
TCGA-G9-7523-01A
TCGA-KK-A8IG-01A
TCGA-SU-A7E7-01A
TCGA-VN-A88M-01A
TCGA-G9-7521-01A
TCGA-V1-A8WS-01A
TCGA-G9-6347-01A
TCGA-V1-A8MU-01A
TCGA-G9-6373-01A
TCGA-CH-5788-01A
TCGA-QU-A6IO-01A
TCGA-YL-A8HK-01A
TCGA-HC-7212-01A
TCGA-CH-5771-01A
TCGA-YL-A9WY-01A
TCGA-HC-7750-01A
TCGA-2A-A8VV-01A
TCGA-HC-A76W-01A
TCGA-J4-A83K-01A
TCGA-G9-6343-01A
TCGA-EJ-7793-01A
TCGA-HC-A6AP-01A
TCGA-XQ-A8TA-01A
TCGA-EJ-A46G-01A
TCGA-J4-A6G1-01A
TCGA-HC-7736-01A
TCGA-ZG-A9LM-01A
TCGA-KK-A7B4-01A
TCGA-ZG-A9LU-01A
TCGA-FC-A5OB-01A
TCGA-G9-6351-01A
TCGA-EJ-5503-01A
TCGA-J4-AAU2-01A
TCGA-EJ-5511-01A
TCGA-CH-5751-01A
TCGA-CH-5792-01A
TCGA-KC-A7F6-01A
TCGA-EJ-5510-01A
TCGA-HC-7211-01A
TCGA-HC-7818-01A
TCGA-J4-A67N-01A
TCGA-EJ-5506-01A
TCGA-VP-A87H-01A
TCGA-KK-A7AV-01A
TCGA-VP-A87B-01A
TCGA-HC-8213-01A
TCGA-G9-6369-01A
TCGA-ZG-A9LN-01A
TCGA-G9-6496-11A
TCGA-HC-7233-01A
TCGA-VN-A88K-01A
TCGA-EJ-7791-01A
TCGA-CH-5746-01A
TCGA-EJ-7327-01A
TCGA-EJ-AB20-01A
TCGA-CH-5762-01A
TCGA-KK-A8I5-01A
TCGA-EJ-5515-01A
TCGA-G9-6367-01A
TCGA-V1-A9O7-01A
TCGA-G9-6363-01A
TCGA-V1-A9O9-01A
TCGA-V1-A9O5-06A
TCGA-FC-A66V-01A
TCGA-EJ-5509-01A
TCGA-HC-A6HX-01A
TCGA-V1-A9Z7-01A
TCGA-XJ-A83G-01A
TCGA-2A-AAYO-01A
TCGA-KK-A59X-01A
TCGA-CH-5765-01A
TCGA-VP-A87D-01A
TCGA-V1-A8WL-01A
TCGA-ZG-A8QW-01A
TCGA-EJ-7785-01A
TCGA-VN-A88R-01A
TCGA-G9-6384-01A
TCGA-V1-A8MK-01A
TCGA-ZG-A9L9-01A
TCGA-ZG-A9LY-01A
TCGA-2A-A8VL-01A
TCGA-EJ-5522-01A
TCGA-EJ-7794-11A
TCGA-HC-7211-11A
TCGA-EJ-A65E-01A
TCGA-HC-7738-11A
TCGA-CH-5767-11B
TCGA-EJ-A7NK-01A
TCGA-EJ-5496-01A
TCGA-EJ-7797-11A
TCGA-HC-7081-01A
TCGA-EJ-7315-01A
TCGA-HC-7748-01A
TCGA-KK-A8II-01A
TCGA-J9-A8CK-01A
TCGA-EJ-5502-01A
TCGA-HC-A76X-01A
TCGA-J9-A8CM-01A
TCGA-KK-A7B0-01A
TCGA-J4-A67T-01A
TCGA-HI-7168-01A
TCGA-KK-A59Y-01A
TCGA-Y6-A9XI-01A
TCGA-G9-6356-11A
TCGA-V1-A9OY-01A
TCGA-KC-A4BL-01A
TCGA-YL-A9WK-01A
TCGA-EJ-7788-01A
TCGA-XK-AAJ3-01A
TCGA-G9-6342-01A
TCGA-EJ-5516-01A
TCGA-EJ-5501-01A
TCGA-KK-A8I9-01A
TCGA-EJ-7786-01A
TCGA-EJ-5532-01A
TCGA-EJ-7331-11A
TCGA-HC-7210-01A
TCGA-XQ-A8TB-01A
TCGA-HC-A6HY-01A
TCGA-J9-A52B-01A
TCGA-EJ-A7NM-01A
TCGA-ZG-A8QY-01A
TCGA-J4-A6M7-01A
TCGA-EJ-7789-11A
TCGA-KK-A8ID-01A
TCGA-G9-6498-01A
TCGA-V1-A9ZK-01A
TCGA-EJ-7781-01A
TCGA-G9-6353-01A
TCGA-G9-6499-11A
TCGA-J9-A52D-01A
TCGA-EJ-A46F-01A
TCGA-ZG-A9LB-01A
TCGA-KK-A6E3-01A
TCGA-G9-7519-01A
TCGA-KK-A8IM-01A
TCGA-M7-A71Z-01A
TCGA-G9-6378-01A
TCGA-VP-AA1N-01A
TCGA-HC-8266-01A
TCGA-V1-A8X3-01A
TCGA-V1-A9ZG-01A
TCGA-XK-AAIR-01A
TCGA-EJ-A8FO-01A
TCGA-CH-5763-01A
TCGA-EJ-7786-11A
TCGA-KK-A7AP-01A
TCGA-G9-6362-11A
TCGA-HC-7077-01A
TCGA-EJ-AB27-01A
TCGA-HC-8256-01A
TCGA-YL-A9WH-01A
TCGA-EJ-A65D-01A
TCGA-G9-6371-01A
TCGA-XK-AAIV-01A
TCGA-2A-A8VO-01A
TCGA-V1-A8WV-01A
TCGA-G9-6351-11A
TCGA-M7-A71Y-01A
TCGA-V1-A9OA-01A
TCGA-VP-A87E-01A
TCGA-FC-7961-01A
TCGA-EJ-7331-01A
TCGA-G9-6385-01A
TCGA-HC-A631-01A
TCGA-EJ-A46H-01A
TCGA-J4-A83I-01A
TCGA-V1-A9ZI-01A
TCGA-KK-A7AY-01A
TCGA-CH-5768-01A
TCGA-EJ-5499-01A
TCGA-ZG-A9L1-01A
TCGA-V1-A9OH-01A
TCGA-G9-6365-01A
TCGA-HC-8265-01A
TCGA-KK-A8IB-01A
TCGA-KK-A6E7-01A
TCGA-CH-5772-01A
TCGA-YL-A9WX-01A
TCGA-J4-AATV-01A
TCGA-G9-7522-01A
TCGA-EJ-7328-11A
TCGA-J4-A6G3-01A
TCGA-EJ-7327-11A
TCGA-J4-A83M-01A
TCGA-CH-5748-01A
TCGA-XJ-A9DQ-01A
TCGA-KC-A4BV-01A
TCGA-EJ-7314-11A
TCGA-HC-A6AO-01A
TCGA-VP-A875-01A
TCGA-G9-6329-01A
TCGA-YJ-A8SW-01A
TCGA-MG-AAMC-01A
TCGA-KC-A7F3-01A
TCGA-EJ-5521-01A
TCGA-HC-7213-01A
TCGA-V1-A8MF-01A
TCGA-VN-A88L-01A
TCGA-CH-5766-01A
TCGA-VP-A872-01A
TCGA-KK-A8IH-01A
TCGA-J9-A8CN-01A
TCGA-HC-8260-11A
TCGA-HC-7079-01A
TCGA-ZG-A9ND-01A
TCGA-G9-6363-11A
TCGA-CH-5739-01A
TCGA-KK-A8I8-01A
TCGA-EJ-5517-01A
TCGA-VN-A88P-01A
TCGA-EJ-7783-01A
TCGA-EJ-8474-01A
TCGA-HC-8259-11A
TCGA-G9-6342-11A
TCGA-EJ-5518-01A
TCGA-G9-6332-01A
TCGA-HC-A6AS-01A
TCGA-KK-A8I6-01A
TCGA-ZG-A9L2-01A
TCGA-XJ-A9DX-01A
TCGA-V1-A9OQ-01A
TCGA-V1-A9OX-01A
TCGA-KC-A7F5-01A
TCGA-HI-7171-01A
TCGA-EJ-8469-01A
TCGA-KK-A6E4-01A
TCGA-V1-A8ML-01A
TCGA-CH-5754-01A
TCGA-KK-A8IC-01A
TCGA-G9-7509-01A
TCGA-EJ-7115-01A
TCGA-HC-A6AQ-01A
TCGA-KK-A7AZ-01A
TCGA-G9-6366-01A
TCGA-G9-6354-01A
TCGA-VP-A87K-01A
TCGA-KK-A8IL-01A
TCGA-HI-7170-01A
TCGA-YL-A9WI-01A
TCGA-G9-6339-01A
TCGA-V1-A8WW-01A
TCGA-CH-5789-01A
TCGA-FC-A4JI-01A
TCGA-EJ-A65M-01A
TCGA-EJ-A6RA-01A
TCGA-EJ-5512-01A
TCGA-EJ-7785-11A
TCGA-M7-A723-01A
TCGA-G9-6333-11A
TCGA-EJ-7782-11A
TCGA-KK-A7AQ-01A
TCGA-G9-6348-11A
TCGA-EJ-A6RC-01A
TCGA-KK-A8IF-01A
TCGA-VP-A879-01A
TCGA-HC-A48F-01A
TCGA-EJ-7115-11A
TCGA-HC-7747-11A
TCGA-VN-A88Q-01A
TCGA-KC-A7FE-01A
TCGA-EJ-A46D-01A
TCGA-HC-7747-01A
TCGA-HC-7231-01A
TCGA-J4-8200-01A
TCGA-HC-8260-01A
TCGA-V1-A9ZR-01A
TCGA-EJ-A65B-01A
TCGA-HC-7742-11A
TCGA-V1-A8MM-01A
TCGA-CH-5740-01A
TCGA-G9-7525-01A
TCGA-FC-A6HD-01A
TCGA-V1-A9Z9-01A
TCGA-G9-6361-01A
TCGA-KK-A6E8-01A
TCGA-HC-7740-01A
TCGA-HC-A9TE-01A

## Sheet: Table S3
Table S3: Overlapping targets of artificial sweeteners and prostate cancer
TCGA-PRAD	Artificial sweetener	TCGA-PRAD|Artificial sweetener
SERPINA5	TRPV1	CYSLTR2
MFSD2A	TAS1R3	CA2
HOXB8	GNAT3	CYP19A1
EMX2	TDP1	AKR1B1
SPINK2	HSD17B10	MGAM
MCF2	CTSD	PTGES
CLDN2	NR1I2	KCNQ1
KLHL14	NOS2	LIPG
SEMG2	TRIM24	SLC28A3
NDRG4	CSNK2B	CDK18
PATE2	GPBAR1	FN1
CRTAC1	HIF1A	CA14
WNT9B	GPR35	PTGS1
HOXB6	DUSP3	PDE7B
AQP2	CLK4	PTGS2
SLC2A9	PDE11A	IL1RL1
ABCG2	MAPK1	NPFFR2
RASL10B	APEX1	PCSK6
ATP13A4	NOS3	GSTP1
ANO1	HDAC8	CDKL1
MRO	GLRA1	FER
KCNJ5	NFKB1	PDE1C
PATE4	EGLN1	KIT
PAQR8	CDC25C	ADAMTS5
SLC46A2	HDAC2	PADI3
SLC16A12	CDK5	HCAR2
STAC2	HDAC10	EPHA2
ACSL6	NR4A1	PIK3R1
PNMT	PRCP	ADRA1A
KIRREL3	NPC1	PPARGC1A
LPL	HDAC5	ULK3
GCNT4	KEAP1	SLC8A1
SPINK13	SLC6A5	CBX7
FRMD3	METAP2	CHEK1
FUT3	GSK3A	ACACB
PLA2G4A	FCGRT	GUCY2C
PAX2	PDE3B	TLR2
KCNJ13	STING1	SLC6A2
GSTM3	CDC25B	ROCK2
KCNJ16	PSMB1	LVRN
WWC3	TDP2	ALDH1A2
SLCO4C1	HDAC11	GSTM1
PIK3C2G	KDM1A	ACE
PATE1	MAP2K2	ASPH
FAM83A	ACACA	NOX1
SNAP25	HSP90AB1	EDNRB
PRDM16	TYRO3	HCN4
CLU	KIF11	ITGB3
EVA1A	PDGFRA	ITGA2
GLIS3	NFE2L2	CCND2
RAB11FIP2	BMP2K	EDNRA
GPRC5B	APLNR	CPB2
GNAO1	HDAC3	NPR2
KCNJ15	TOP1	ADCY9
PIP	HSD11B2	BCL2
ABHD6	DCUN1D1	ILK
ANXA13	ADAM10	SLC7A5
HOXB5	CFTR	HLCS
UNC5B	SCD	HPN
HS3ST5	RPS6KA1	ADCY5
PDK4	CLK1	ADCY8
POU3F3	AR	NR3C2
AMELX	CNR2	ADRA2B
SLMAP	FLT1	CA4
PAEP	HSP90AA1	TMPRSS11D
RHOBTB2	ANPEP	P2RY12
QPRT	PTPN11	FGFR1
LAPTM4A	FGR	CA12
HOXB7	FPR1	BCHE
GRAMD1B	STK3	P2RY2
UGT2B7	SLC2A1	AOPEP
ARHGEF40	HDAC9	SSTR2
LPCAT2	CYP3A4	GRK5
PM20D1	PDGFRB	LGALS4
G0S2	ABCC1	ADH1B
TRIM9	ALOX12	LRP4
SLC31A2	THRA	FGF2
PON3	KAT2B	ITGB1
TRPM3	TYMP	ADCYAP1R1
TMEM253	ACHE	GRIN3A
SLCO2A1	GDA	NMUR1
SP6	TYMS	PYGL
FAM167A	KDM5C	KLF5
ST6GALNAC4	KDM4B	CDK15
RASAL1	KDM5B	HRH2
ZBTB20	KDM4A	HSD11B1
AOX1	KDM4C	SLC40A1
ANXA9	GSK3B	APOE
PAX8	CASP3	ST3GAL1
PAQR7	XDH	DLG4
ZNF185	SIRT3	ADRA1B
TGFBR3	SIRT2	NOTCH1
SBSPON	CA1	ITGA5
PALM3	CASP4	PDE5A
C2orf88	CASP9	ACVRL1
ALDH1L2	CASP6	GALR1
ZNF154	CASP7	PDE2A
TMLHE	SIGMAR1	PDE4D
PATE3	CES2	CA9
SEMG1	MMP2	PDE4A
LMO3	STAT3	CAMKK2
KRT24	IDO1	PLA2G2A
NAGS	MCL1	MMP9
CAMK2G	ELANE	ACE2
C22orf23	PARP1	AOC3
DCHS2	NAAA	FASN
RAB9B	CORO1A	NTRK3
PJA1	GOT1	ABCD2
AC005041.1	BACE2	F12
SNPH	BACE1	NPFFR1
CDIN1	SLC1A2	SLC1A3
LYVE1	GRIN2D	P2RX1
PAPPA	GRIN3B	PRSS8
NFYB	GRIN2C	FUT6
FAT3	TASP1	PCSK7
C11orf45	ADSS2	GRIN2A
APOBEC3C	CAD	MET
MICALL1	SLC1A1	CDKL2
FCRLB	DNPEP	GLI2
ITSN1	NPEPPS	CES1
TRIM61	RNPEP	DDO
PAQR5	METAP1	GRIN1
POU2F3	LNPEP	MPO
SAMD12	ENPEP	NPR1
PARVA	XPNPEP1	DPYD
TMEM171	LAP3	DRD2
NYNRIN	ERAP2	KCNH2
VWA5B2	ERAP1	TDO2
RBFOX2	METAP1D	PRSS1
ADTRP	NPEPL1	KDR
APOBEC3G	RNPEPL1	KISS1R
IQCK	XPNPEP3	HSPG2
LARGE1	PCMT1	MMP16
SCARA3	GOT2	GCK
DAAM2	BAX	HTR1B
PCDH9	TAS1R1	ADORA2B
GNAZ	TAS1R2	LGALS3
DUSP2	TRP53	NOS1
TRPM5	ABCD1	TRPA1
GNAL	ACAA1A	CNR1
ME1	ACADS	MIF
C8orf88	ACADVL	PTGER2
ANO6	ACO1	ALOX15
ATP1A4	CABP2	TK1
COL2A1	CACNA1A	CHRM2
C20orf194	CACNA1I	TACR2
PRDM11	CACNA2D4	GUCY1A2
CRISP1	CACNB2	CHRNA7
CXCR2	CACNG4	SCN3A
NFIA	CACNG8	S1PR5
FAM13B	CALHM2	ADRA1D
ANGPT1	CALR3	GUCY1A1
TMEM132C	CANT1	SLC6A11
AFAP1L2	CAT	CCNB2
CFL2	CCL2	LGALS7B
PPP1R12A	CDKN1A	GRIN2B
TES	CDKN1B	TAAR1
C12orf75	CHERP	NMBR
DCAF12L1	CMC1	FOLH1
EPM2A	COX11	FPR2
FERMT2	COX7A1	SLC2A4
SEC23A	COX8B	GRIA2
SLC18A2	DIABLO	FOSL1
TSPAN18	DNAJC27	TERT
PLEKHA2	E2F1	F7
RHEX	EHHADH	PTGDR
RSPH14	EPHX2	TRPM8
OPCML	GFM2	PGC
PIP5K1B	GIP	IL11
PRICKLE2	GLI1	CCKBR
PLBD1	HADHA	PYGM
DNAJC18	HADHB	PCSK2
RHBDL3	IDH2	MESP1
PLAAT5	IMMT	MME
TPM1	INS2	PGA5
HOXD3	MCU	CD38
DUSP19	MICU1	AKR1C2
TMOD2	MINOS1	F13A1
LPP	MRPL20	HTR1A
CAV1	MRPL3	PDE3A
EFNB1	MRPS12	F10
IL18R1	MRPS24	TOP2A
NEURL1B	MRPS27	CYP2A6
DEFB132	MRPS7	HTR7
HOXB9	MTFP1	HCN2
MYLK	MYC	PADI2
TBL1X	NDUFA12	CDKN2A
ZNF90	NDUFA5	HTR2B
DUOX1	NDUFB10	HSD17B2
PPARGC1B	NDUFB2	MMP11
KATNAL1	NDUFB6	PPARG
SLC26A3	NDUFS1	CPA1
TMEM114	NDUFS6	CPT1B
MTMR8	NDUFV1	SLC15A2
NKAPL	PDHA2	POU5F1
MUC6	PDHB	PDE6G
PAK3	PEX1	AURKB
EYA4	PEX11A	AVPR1A
KLHL4	PEX13	MMP10
ICA1L	PEX5	SCN9A
PLAG1	PEX7	CA5A
FBXO30	PFKFB2	HTR2A
L3MBTL4	PFKFB4	CDK1
FAM110C	POLG	S100A8
NECAB1	PPARA	AFP
STAC	PRDX5	DRD5
RNF180	S100A13	GRIA1
PCDH7	SDHB	CDC20
RBMS3	SURF1	XPNPEP2
CCNI2	TFAM	PADI1
STOX2	TNF	CHRNA1
ASPA	TUFM	NPY4R
ELP3	UCP2	AGT
GATA3	UQCR11	TPH1
VCL	ABCA1	ADRA2A
LCN15	ABCB4	NPPA
PALLD	ACAA1B	GRM4
CORO1C	ACOT1	MMP1
FRMD6	ADGRE1	POMC
STK26	AGTR1	EDN2
SEMA6D	AKT1	CYP2E1
SGCB	CDH1	RET
SLC9A1	CPT1C	SOX2
SCN5A	CREB1	CHRNB4
PEAK1	CSF1	LRP2
SVIL	CYP1A1	SELE
CDH23	CYP2B1	KCNA3
OVCH2	CYP2B2	NPY
ARHGAP20	CYP3A62	CCR3
PRKG1	CYP4A10	F2
CALD1	CYP4A14	CPB1
DNM3	FGF1	SCN4A
GATM	FOXO3	GC
NHS	GADD45B	CTSE
TMEM37	GSR	IL23R
PGRMC1	HDAC1	PROC
LPIN1	HGF	TTR
SYNPO2	HRAS	FFAR4
KCNJ1	IL1B	LGALS7
LCA5	IL3	QRFPR
CAV2	IL6	CCKAR
CTTNBP2	INS	HRH3
MUC15	LHB	CYP1A2
RBBP8	LRP1	PADI4
RIMS3	MAPK3	MGAM2
PPP1R3C	MDM2	SLC22A6
AIF1L	MED23	HTR2C
PYCR1	MEF2D	SLC22A8
SLC16A4	NCOR1	TNNC1
PRKCB	NF1	TNNI3
EPHA10	NPPB	ORM2
MAMLD1	NR1I3	CA3
FAXDC2	ONECUT1	CTRB1
RAB3D	PLD2	CCR6
NDRG2	PLG	CYP26A1
SLPI	PLXND1	LEP
ARL4D	PPARD	FSHB
C21orf62	ROCK1	TLR9
JAZF1	SIRT1	NTSR2
SH2D1B	SLC15A1	CA6
CGREF1	SLC4A2	ORM1
SLC24A4	SREBF2
MSRB3	THBS1
SIM1	VEGFA
RCBTB2	VIM
PCP4L1	Htr2c
PIWIL4	pqsD
BMERB1	MLNR
AHNAK2	SLC1A5
TFAP2B	CHRND
CSRNP3	acpS
CCDC85A	ADRM1
PBX1	AGTR2
GPR22	PAM
GPD1	NPR3
ANP32E	MAOA
KCNS1	APH1A
LRRC56	APH1B
LRRC4	ATG4B
HOXB4	oprd1b
HOXB3	BIRC2
IRAK3	BIRC3
AMOT	blm
DMD	BMP1
CDC42EP3	BRCA1
USP44	BRS3
HECTD2	botA
FGFR2	C3AR1
ZEB2	Cacna2d1
B3GNT6	CACNA1B
GPX2	CAPN1
RORA	CAPN2
C20orf202	PEP4
SPINT3	Casp1
DBNDD1	CASP5
LURAP1	CASP8
CST4	CASP10
TTC28	CTSB
EPHB1	CTSC
CERK	CTSG
C1QTNF1	CTSF
PEG3	CTSH
DENND2B	Ctsj
TEAD1	CTSK
GLDN	CTSL
ATP10B	CTSV
CLDN19	CTSS
CHRDL1	Ctsz
CCDC69	CPA3
MGAT4C	CBX2
RGS22	CBX4
PPP1R12B	CBX5
EPS8	CBX6
HOXB2	CBX8
MAP1A	Cckar
ADGRD2	CCNA2
CRYZ	CCND1
PRNP	Cd36
SYNM	CDK2
BBX	CDY1;
INSYN2A	CDY1B
CLIP4	CDYL2
ATP2B4	CDYL
PDZD8	CELA2A
RARB	CELA1
CORO2B	chiA
ETNK2	chiB
BNC2	Cma1
SAMD10	colA
XKRX	CYP2D6
PPP2R2B	CYP2C19
MAMDC2	CYP51A1
SORBS1	CAPNS1
KANK1	CSK
KANK2	CTRC
LSM11	CTRL
LHX1	cysK1
PDGFD	Hdc
FILIP1	DPP7
CLCNKB	DPP4
PLS3	DPP8
CLIP3	dsbA
SH3PXD2B	Slc1a6
TRPC6	ECE1
TNMD	Ednrb
DIXDC1	lasB
CEP112	Elane
MECOM	Enpp2
SLCO3A1	TMPRSS15
LRP1B	env
MCC	EPOR
TNS1	ESRRB
CLIC4	Esrrg
ESRP2	Ces1d
DMRT2	F11
SLC34A2	FCER2
CCDC181	FDFT1
SOX5	Ffar1
STX19	Ffar2
CYP3A5	FKBP5
MARCKSL1	FNTA
INSYN2B	FNTB
GPR156	Fpr-s1
SLC4A5	FURIN
ANGPTL1	Gabbr1
GPM6B	Gabbr2
KCNMA1	GHSR
LPAR1	GLUL
MEIS1	Hagh
OGFRL1	GNPAT
SYT8	GPR139
KLHL5	GPR142
APLF	GPR88
TACC1	GRB2
ADGRB3	Grik1
SEC14L6	GRIK3
NACC2	GRM6
KLF8	Grpr
C5orf34	GSP
JPH4	GSTO1
CDHR1	HDAC6
GOLM1	HGFAC
SIAH3	hisB
ADGRL3	HDH
CST2	hisD
NDE1	HLA-A
PDZRN4	HMGCR
PGR	HPGDS
NT5E	POL
SLC39A2	IDE
ZNF483	NFKBIA
ZC2HC1C	Il1rn
PRKCA	IL2RA
ERBB4	IMPDH1
TMEM100	ITGA2B
GPR161	ITGA4
HSPA4L	ITGAV
HOXD4	ITGB7
FOXQ1	KCNA5
FBXL7	KDM4E
AFF2	KLK1
TRPC1	KLK2
DCC	KLK3
PRR36	KLK4
TAF7L	KLK5
SNX7	KLK7
MOB3B	KLK8
CRABP2	KLKB1
SCPEP1	KYNU
SORT1	LCK
OXR1	LGMN
ABCA4	LTA4H
TBX2	LOXL2
DDR2	LY96
PLP2	MBOAT4
METTL24	Mc3r
DKK3	Mc4r
ATRNL1	Mc5r
DNAJB5	MCA2
HSPB8	Mcpt9
MR1	MDM4
RERG	menB
HFE	MMEL1
ANKRD66	MMP12
CSRP1	MMP13
CDC42EP4	MMP14
TRIM36	MMP17
WFDC2	MMP7
NAV2	MMP3
COL4A6	MMP8
YAP1	Mmp9
AC010980.1	Mrgprx1
EOGT	MC1R
EFEMP1	MTNR1B
TMEM238L	murI
DAB2IP	Mylk
TLN1	NAALAD2
TMEM139	PCSK1
ZNF516	Mme
SCUBE1	NCSTN
KIAA1614	TACR1
PRICKLE3	TACR3
KITLG	NMUR2
DPYSL3	NOD2
FBXO32	NPY1R
TRPC3	Ntsr1
BTN1A1	agrC
AP006621.6	oprd1a
SLC47A1	yopH
KCTD14	HIV-1
FEZ1	protease
PLA2G7	17HSDcl
DUOX2	Oprd1
PTPN14	OPRK1
CHST11	OPRM1
PRELID2	OPRL1
GPR160	P2RX4
UBXN10	PARP10
SLC9A4	F2RL1
CACHD1	F2R
PRDM5	PARP3
BDNF	PCSK5
DTNA	Ptger3
ACSL4	PTGER4
MYH11	PSENEN
NCS1	PGA
ACOX2	DERP1
TSLP	PEPD
KCNS2	PGGT1B
RGS10	plc
TCF7L1	PIN1
NEFM	PPP2CA
GSTM4	CTSA
CELSR2	PPM1B
ANK2	PPO2
RAPGEFL1	PSMC6
TBC1D1	PSMC1
RAB19	PSMC4
MXRA7	PSMC3
INKA2	PSMC2
MYOCD	PSMC5
MAP3K20	Prtn3
ITGA9	PSMA1
GFRA2	PSMA2
SLC25A22	PSMA3
LMOD1	PSMA5
KSR1	PSMA4
CLCA2	PSMA6
DGKH	PSMA7
RASL12	PSMB10
ZNF660	PSMB11
FAM107A	PSMB2
ALAD	PSMB4
MEI4	PSMB3
LIPC	PRE2
RAB40A	PSMB5
ARHGAP23	PSMB6
COL21A1	PRE7
TMEM252	PSMB7
NHSL2	PSMB8
FZD8	PSMB9
RNASE1	PSMD11
ASXL3	PSMD12
ACOT11	PSMD13
FOXI2	PSMD14
SCUBE3	PSMA8
SLC41A2	PSMD1
GAB1	PSMD3
HOXD13	PSMD2
BHMT2	PSMD4
SLITRK6	PSMD6
LONRF3	PSMD7
METTL7A	PSMD8
KIF26B	PSEN2
ABCG4	PSEN1
CYP4B1	PTPN1
EVX2	PTPN2
TMEM108	PTPRA
C14orf132	PTPRB
CCDC110	fp2B
TMEM35A	CPL
FBLIM1	Pfdn6
SERPINF2	blaIMP-1
CCDC88A	hda106
LRRC3B	rhodesain
ROS1	Npy2r
TSHZ2	cpg2
HCAR3	def
ARHGEF25	rep
SPON1	RAD51
NIPAL4	Ren1
MYOF	REN
PIPOX	RIR1
LRRK2	Rrm1
C3orf70	nrdE
HPD	Slc12a5
CEP85L	Slc22a6
FAM162B	Slc6a12
FAM107B	SLC6A3
DOCK3	UL26
CAVIN2	Scn3a
MAP1B	SDH1
GLRA4	SEM1
TEDDM1	SOAT1
CDH8	SOAT2
GYPE	splB
DUOXA2	SPPL2A
KCNH5	SRC
GJC1	sspA
DSCAML1	ST14
KY	STAT6
HSD17B13	surA
RAB38	LARS1
PLEKHG3	leuS
GLI3	PRS
MBNL2	YARS1
EID3	tetX
MEIS2	TGM2
DOK4	Thrb
DUOXA1	npr
ARC	Timp3
SLCO1B3	TMPRSS6
CCDC158	PLAT
TIMP3	TXNRD1
ARHGEF26	Prss1
CHD9	TPSAB1
DNAJB4	TYR
ASTL	Plaur
H2AW	Plau
PODXL2	AVPR1B
TMTC4	E1
LRRC17	Slc18a2
ENTPD3	WDR5
ZEB1	XIAP
ZFP92	RORB
ID4	GPR55
APOC1	CHRM4
ADGRD1	CHRM1
CACNA1F	DPP9
GRIP1	CHRM5
GSDME	ADORA1
SEMA3A	TAOK1
PLCL1	SPHK1
ARMH4	TAOK3
SYT2	STAT1
TRHDE	GABRA1
NXPE3	PRKACA
CYP26B1	ITK
ALB	LIMK2
TOR4A	CCR1
FGF10	AHCY
MPP2	GBA2
MPZL2	KCNK9
FHOD3	SLC5A1
CAPN6	CHRM3
CARD6	SAE1
TRIM6	YARS
STK33	CALCRL
FAT4	MAPKAPK2
SPTBN2	PDYN
LY6D	AURKA
SYT10	KDM5A
SFRP5	PPIA
CEACAM21	HLA-DRB1
CCDC200	PIM1
VAV3	PIM2
DUSP4	RXRA
B3GALT2	TUBB1
PGM5	ITGAL
ANXA6	ICAM1
EPCAM	ITGB2
WNT2B	CSNK2A1
AC092835.1	HLA-DRB3
CPED1	SETD2
FOLR1	MKNK2
TPRN	CARM1
FCHSD2	SETD7
EPPIN	PRMT1
SMAD6	OXTR
STARD9	CCNO
MYORG	CDK6
PFKFB3	CRBN
IRF5	GAK
FAT2	CDK4
LHFPL1	CCND3
IL6ST	CDK8
TINAGL1	CCNC
C10orf99	BST1
CHST3	CDK13
RASL11B	ADCY4
KCTD4	ADCY1
OR7C1	ADCY3
ZMYND10	ADCY6
GFOD1	ADCY2
ZNF804A	ADCY7
ATP6V0D2	CCNE1
PLXNA2	LSS
ARHGEF38	CDK10
MSLN	Mgu
GGCT	VHL
PGAP1	CDK9
C2CD4C	CCNT2
STARD8	CDK11A
ATP11C	NBN
CFAP65	ADCY10
PKP3	CDK3
CDO1	CAPRIN1
FBXL13	PDE1B
KCNF1	PDE8A
CRB1	CDK5R1
LHFPL2	PDE6D
IGSF1	CDK19
NNT	PDE1A
ACSF2	PDE4C
MAGI2	VIPR1
RASGRF2	CDK12
SLC5A9	HCN3
DEFB129	DBF4
KCNAB1	CDC7
B3GALT6	PDE6H
AL136531.2	PDE7A
ARNTL	PDE9A
GJA1	PDE6B
RAB7B	PDE4B
ZNF219	PDE6A
SBK1	PDE6C
VWA5A	PDE8B
RADX	PDE10A
TENT5A	CCNDBP1
HACD4	GNAI2
FLNA	ASNS
KCNB1	CKS1B
MAML2	SKP2
SETBP1	SKP1
FUT2	ATIC
TRAF3IP2	GART
ITIH5	CDK16
AJUBA	CCNY
HLA-DMB	GNAI1
PLCE1	RGS12
ITGB1BP2	CGAS
KLHL13	CCNL2
CCDC89	CCNB1
FGD6	CDK7
SPOCK3	CCAR2
GLIS1	CDKL4
LINGO2	PCNA
RBPMS2	CCNE2
IRAG2	TAF1
IRAG1	ATF2
GCOM1	CCNA1
CNTFR	CCNH
ITLN1	CDK20
ACTRT3	CCNK
KRT222	CDKL5
CRHBP	ATF1
LRFN1	CDK17
NKX2-3	CCNT1
AQP5	CCNB3
KCNIP3	MNAT1
HLF	CHEK2
AJAP1	CDK11B
FRMPD3	VIPR2
DZIP1	KRAS
NEXN	CDK14
C16orf74	RAD1
RGS7BP	CDC14A
PLCZ1	DNAJA2
FAM83B	QPCT
KCNA2	MAP1LC3B
PRLR	CDK2AP2
NRXN3	CDK2AP1
COQ6	SLC19A1
QSOX1	GNAS
ARHGAP10	GUCY1B1
TPRG1	CDKL3
XKR5	HCN1
KCNJ8	CUL1
HPCAL4	GUCY1B2
SGCE	ADH1A
PREX2	ADH1C
CYP4F22	FDPS
KCNQ5	Ephx1
KCNMB1	Ephx2
DPP6	SCN2A
TFF3	DUT
ROBO1	TLR4
CCDC178	GBA1
DENND2C	PTK2B
IER3	CPT2
TMEM51	PKN1
TRIB3	PIK3CA
RASSF5	CHUK
GIPC2	YES1
WWTR1	FAP
EEF1AKMT4	TBXA2R
CACFD1	PIK3CB
SLC26A6	PRKAA1
HMGCLL1	CCR5
SOX15	HPGD
DST	ZAP70
TMEM47	NR1H3
ATP1B1	FPRL2
PLXNA4	JAK3
SMPDL3B	AAK1
SSPN	MARK4
ANO5	MARK3
SIM2	C5AR1
RGS9	BRDT
FLNC	DRD3
ATP6V1G3	PLK4
SLIT3	SPHK2
FGF7	MC4R
CD300LG	MTOR
GPRASP1	STK4
POU3F1	ULK1
ITGA1	CACNA1H
B3GNT8	PDPK1
SLITRK3	NAMPT
SYNE3	NTSR1
ST6GALNAC2	PIK3CG
KCNJ3	RORC
CYP4F3	VCP
HOXD8	MC5R
SNAI2	TBK1
PAQR6	FBP1
HIF3A	CXCR4
RBPMS	CLK2
SCN11A	RPS6KA6
POPDC2	PIK3CD
ZNF157	FYN
RNF182	EPHB2
LMO4	TFPI
SOSTDC1	MERTK
NLGN3	ATAD2
RTN4RL2	TTK
NRP2	PRKCZ
LGR6	C1S
PNPLA1	TNK1
ASPHD1	P2RX7
LYST	ENPP1
NRK	MAP4K4
IQANK1	DRD1
ZNF728	SERPINE1
SLC16A5	IRAK1
IQCA1	HMOX1
TMEM101	MAP2K1
ETV5	MAOB
PRRG4	PIM3
TRPS1	MAPK8
HOGA1	IGF1R
CCDC54	PLA2G10
ZBTB38	MKNK1
GSC	MALT1
PKD2L2	PTPRC
NUP210	CISD1
SLC37A1	EGFR
S100A14	COMT
SV2A	DUSP1
ODF3	MPI
PKIB	ERN1
RND2	DYRK1A
SMIM10	ESR2
LRFN5	VCAM1
NETO2	MAP2
NRG2	DAO
NCAM1	MAPK10
CCBE1	INCENP
LRIG1	SLC22A12
B4GALT6	ADRA2C
ZNF536	NISCH
AQP9	NOTUM
LRRIQ1	NS3
PENK	Pam
KRT16	CASP1
ARHGAP24	Ctsc
PRAC1	CMA1
EHD2	Ece1
FOXN4	Ednra
HBB	FFAR1
SLC16A7	Ghrhr
ENO2	Hdac1
RGL1	Il2ra
PLCL2	Lnpep
GPR182	lpxC
DEFB134	MC3R
VWCE	Mmp11
NYAP1	Oprk1
DYNC1I1	Prcp
KLF16	Ppara
PTGIS	PTPN9
ANKRD45	pol
SCHIP1	Slc15a2
CAMK1G	Soat1
PARM1	SPSB2
ABHD12B	Tgm2
SRD5A2	TLR7
RAB17	PTGDR2
RUNX1T1	CASP2
TSHZ3	GNRHR
SMKR1	JAK1
SCN2B	SYK
ACTN1	JAK2
RGN	IKBKB
DNAJB1	PTGIR
HEPH	SLC6A13
LRCH2	GALK1
PRICKLE1	SLC10A2
CRACR2B	AMPD3
GPR75	S1PR2
FAM83C	GALR2
PRRG1	GPT
IDS	Adrb2
MAP7D3	ALDH1B1
CERS3	Akr1b1
TMIE	AMY1A
CLVS1	AMY2A
HS3ST3A1	B4GALT1
P2RX2	CA13
RIMKLA	CD22
RBP1	CD69
CCDC136	fimH
SLC24A3	GGTA1
GJB4	HPSE
AVPI1	IL2
CD200	Il5
ADM2	LGALS1
TRIM31	LGALS8
ELF4	LGALS7;
SH3GL3	LGALS9
IGSF9B	SELL
FAM9B	SELP
INSYN1	Parg
PRTFDC1	P4HB
KBTBD13	oprm1
GDF15	Slc5a1
CRYBG2	SLC5A2
MAZ	SLC5A4
ANKRD44	BLM
NID1	GPR6
CERS4	FAAH
FOXA1	DHODH
FXYD6	ABL1
IHO1	AXL
C10orf105	LDHB
AIFM2	GUSB
JAKMIP2	RXFP1
C3orf80	SRD5A1
RBM38	ESR1
SFXN3	EIF4A1
NEK5	MGMT
EFHD1	ADORA2A
AMPH	TARS
RCAN2	GRM2
CYP4F8	GAA
PRR7	SLC28A2
MROH7	GAPDH
CCNJL	P2RY4
RBMS1	P2RY6
TRPC4	IARS
RGS7	SLC29A1
MMP26	OPRD1
CEP126	SLC37A4
FOXB2	DRD4
PNMA1	TNNT2
NR3C1	PRKCG
ITGB8	PRKCH
SYT9	PRKCQ
C3orf49	LTB4R
ASB2	CA5B
ZFHX4	ABCB1
ENTPD5	TP53
TLCD1	MT-ND4
PRPH2	CYP1B1
CCDC8	SI
RBFOX3	HSD17B1
HMGA2	PLCB2
FRMD7	STAR
FNDC10	CAR13
TENT5B	CER1
KLHL17	CP
NEGR1	HDAC7
CELF2	HELLS
FBXL22	JUN
GNG11	JUNB
ADAMTS18	MCM3
GPD1L	MYO1E
PNMA2	NES
CPEB1	NUP54
MGARP	PHEX
SCARA5	PIK3R5
EFHC2	PNPLA6
SHC4	PRL2C2
SGPP2	PRL2C3
ZP3	RAD21
RTL5	RIF1
LUZP2	SCARB1
SPARCL1	SHH
MAB21L2	STMN1
ACTG2	TAS2R31
MOCS1	TFRC
COL17A1	WNT3
TMEM169	Maoa
LINC00672	Maob
H2BU1	LIG1
PTCHD1	DNMT3A
P2RY14	DNMT3L
PGF	Dusp1
PPM1L	Pfmrk
INAVA	PLCG1
TMEM106A	ALPI
CLVS2	ALPL
FCGBP	UL80
CD82	SMAD3
GDPD1	RELA
GSTM5	PLAUR
GAS2L1	LMNA
BNIPL	CA7
CAP2	CCR8
EDIL3	AKR1C3
TBX10	AKR1C1
ACTC1	BCL2L1
SHC3	EPHX1
CHN1	SLC6A4
UNC5C	UTS2R
SLC14A1	P4HTM
ABCC4	LIMK1
IL33	NR1H2
TCN2	ERBB2
NXPH2	PLAU
SH3PXD2A	GBA
TNIK	LPAR2
CNTN1	TRPV4
TSPAN2	ADAMTS4
SLC13A2	DAGLA
SOX7	GAST
PGAP4	ADA
JPH2	GGH
RPL36	ADK
ISYNA1	CDA
PAK5	ADORA3
CCL18	TREH
PHACTR2	PNP
PLA2G3	PYGB
SNCG	HSPA8
CAVIN1	HSPA5
TENM3	DTYMK
OR51E2	OGA
SS18L2	HEXA
MTMR11	HEXB
SMTN	CDC25A
PLEKHH2	HK2
TSHR	HK1
SOWAHA	FUCA1
ST6GALNAC6	GRK1
TRPM4	HPRT1
ZFP36L1	ADAM17
LDHAL6A	JMJD1C
SH3BP5	KMO
GBP6	PDCD4
TMEM132E	AMD1
TSPAN19	P2RX3
PNMA8C
ABCA6
RPRML
B4GALNT4
ZNF488
SCGB1A1
RSPH1
FOXP2
IRF7
CRHR2
CHDH
VSNL1
CPAMD8
TCEAL7
TRO
ZBTB7C
REV3L
WSCD2
ANKRD33B
TUBB4A
MYBL2
CTF1
AGPS
SERPINB1
TAFA2
PDGFC
RND3
FZD7
KLF7
SLC10A1
TGFB1I1
SERPINA1
KLF12
GPM6A
SPATA6
ARHGEF17
GALNT6
EGFL6
ID3
TRH
MDFIC
IQSEC3
APOBR
TGM5
SYNE4
FAM124A
ATP6V0A4
TENM2
TRPV3
ABCC9
STPG4
REL
MCAM
CLPSL2
SLITRK2
SERPINB5
PHLDA1
CCDC80
PMP22
FHL1
AMACR
DGKG
CPA6
ATP1B2
DPYSL2
PITPNM3
CIDEC
IRAK1BP1
KRT13
CHRNA4
EPB41L2
OLFML2A
NID2
CYP3A7
CHST4
LRRN3
TNFSF11
WIF1
C7orf31
TGFBR2
HACD1
NR2E1
SV2B
UCN
EPGN
ENPP3
TMEM132A
AGMAT
NME1
H2AC8
PLD1
PLPP3
SCRN1
PCYT1B
REEP1
PTRHD1
SLC25A45
AC104389.5
DNAJC15
BEND6
EGLN3
QSER1
SLIT2
CNN1
RPL22L1
MYZAP
ARHGEF28
MATN4
BEND5
ELF5
FBXO17
EBF2
GJB5
VEGFD
FAM163A
CEND1
CREB3L1
IL1A
RAB31
MRAP2
PINLYP
ZBED2
CLDN16
KCNQ4
SHISAL1
PYCR3
NLRP12
CAPG
STARD4
CYP11A1
NDP
ASTN1
PLSCR4
DGLUCY
WNT7A
ISL2
SERPINA11
CLN3
APOBEC3F
RARG
MATK
CHST2
BX255925.3
TMEM238
SPRED1
SLFN12
COLEC10
MSMO1
SEMA5A
TGM1
GPX8
SPART
CAND2
CPNE6
BCAM
LECT2
MREG
TP53INP1
UNC13C
RNF152
GOLGA7B
KCNK10
FABP5
CABP4
FCGR3B
TMEM196
CBLN4
TEX26
INPP5D
MARVELD1
ANXA2
MLPH
ILDR2
DDIT4
SLCO1A2
STOM
C5orf49
CNRIP1
ADAD2
FGD4
ACTA2
IL20
PCDH10
GADD45A
SMOC1
TPPP2
CAMK4
KLHL35
TP63
DNAAF3
IL1R2
TRPM2
REXO2
ST3GAL5
GPR87
TLR3
PIEZO2
CDC20B
MTURN
PABPC4L
ZNF750
IL20RB
GAS6
ITGA3
EVC2
COLEC12
TSPAN1
CD40
NKAIN1
NELL2
ROPN1L
EPOP
TBX4
MASP1
OSR2
ZNF98
NLRP14
NFASC
MANEAL
PRIMA1
PURG
LAYN
IL1RN
CERS1
ITPRIPL1
CLIC6
NUDT10
SYT11
TP53AIP1
ITPR1
BCO1
SLC6A16
OR10A6
EZH2
MSN
ANO3
BOP1
CD84
ASS1
MITF
MRPL41
CHP2
ISG15
ARSF
LAMA4
PLCD3
ATP1A2
MBNL3
ATP2B3
CCN6
DCSTAMP
PDLIM1
REC8
HOXA7
NDNF
LHCGR
GDF7
VSTM4
SCGB3A1
APOF
RNF175
CCIN
ASB12
ROR2
FAM53A
DMBT1
SLC27A2
RHPN1
PPP1R14B
HSD3B7
KCNT2
IL12RB2
HJURP
H2BC8
RNF112
PRDM6
GALNT9
NCCRP1
CYB561A3
WFDC1
GDPD2
FLRT2
MAP3K8
SEMA7A
FADS1
CTU1
KCNH4
INPP1
TMEM178A
IL36RN
NTRK2
KLK14
PRDM8
CAMK2N2
FAM163B
KIAA1210
PLN
ID1
TCEAL2
JDP2
SHROOM4
ADGRA2
CST6
OGN
SYCE1L
TRERF1
SLFN5
CFAP300
GATA5
NUDT8
EYA1
CAMK1D
ATP2A3
TRPC5
LHX6
CD160
LPAR5
SLC16A2
LRRN1
CCDC196
LPA
MAL
LDB3
ST6GALNAC3
INSC
CLEC9A
TRIB1
IP6K3
GPR17
RTP1
S100A16
PLIN4
MATN2
ABHD12
FAM151A
BDH2
GPX3
H3C6
APCDD1L
KIRREL1
PCDH11X
CYSRT1
WNT10A
PCDH18
PHYHIP
SKIDA1
SPEG
ACSM1
BVES
ZNF853
ZNF781
ARFGEF3
FHAD1
OPTC
ABCC3
TMSB15A
ITPRID1
DIO1
PNCK
ZNF114
SLC9C2
IGDCC4
GPR37
SAPCD2
LAMB3
MTRNR2L3
SLC26A7
HOXD12
SSTR1
USH1G
THBS4
TGFB3
WFDC10B
SMIM10L2B
TIMP2
ZSCAN4
LYPD6B
TAGLN
SPATA18
ZNF486
CYB5R2
SKA3
RAET1E
CMTM5
RSPO3
SCGB2A1
PTGER3
DSC3
TBX5
CHIT1
TDRD6
ITGB6
GRIK5
DYSF
CACNA1C
ATP8A2
CLCA4
SCRG1
CYP2J2
CACNA2D3
ARMCX1
ZNF423
GNG2
ADH4
PDPN
RABEP2
SLC22A2
MYRIP
ARMCX4
AC010255.2
PDCD1LG2
DAB1
NLRP1
ADAMTSL4
SYNE1
GJB3
EFNA5
RRAS
TMEM213
ADGRG6
FBXL2
SLC22A10
C10orf82
NTF3
RBFOX1
GDF10
PNMA8B
ST8SIA1
DES
SDS
ADAM19
VSX1
RNF165
MICU3
PRR22
MALRD1
RIPPLY1
ANKRD53
SHC2
CHST6
RHOB
BDKRB2
VIT
ANTXR1
PAPPA2
ADGRG2
ZNF454
TUBA4A
GXYLT2
VSTM2L
KCNA4
EPB41L3
ZCCHC12
FBXL8
PDLIM5
LIMS2
SLC38A5
KIF26A
TMEM200C
CHTF18
CISH
SLC35F4
SDK1
STIL
SMIM5
EFEMP2
CD55
SAC3D1
ASPN
EIF4EBP3
TMPRSS4
SLC6A1
TPX2
SRMS
TMEM40
A4GALT
CHAD
EFNA2
SLC52A1
NKAIN3
PEX10
DMC1
OCA2
MUC21
GPRC6A
AC079594.1
HUNK
ANKRD65
EDA2R
KLHL33
PHGR1
CFH
CSPG4
KANK4
GJB1
SCTR
GMDS
IGF2BP2
DDC
RNF157
GAS1
C1QTNF7
ERG
ARMC3
OLFML1
SAMD4A
NRXN1
COL4A4
KRT4
BEND4
TMPRSS11A
FAM117B
FRY
OAT
CCDC3
TMEM154
ROPN1B
SLC43A1
AC068580.4
CHST15
LSAMP
PRODH
ZNF556
SLC39A5
GABRD
FAM228A
MACIR
HSH2D
TULP2
TRIP6
SIGLEC15
BIK
VTCN1
PYY
NFAT5
SH3BGRL
KCNN3
NSG1
IL19
PCP4
MUC4
PLEKHN1
TRIM22
SULT2A1
HS6ST3
MPP6
SGCZ
RPE65
NRG1
SIX2
NTRK1
COL23A1
STRADA
CRYAB
MAS1
B3GAT1
RHOJ
AHR
STXBP5L
ERVV-1
FAM222A
SKAP1
CHI3L1
MYL9
ACSM5
APBA2
LENG9
FADS2
NOTCH2NLC
SH3RF1
CCER2
ACVR1C
SLC7A14
SOGA3
SCN7A
BRINP2
WFIKKN2
APRT
ROBO2
UQCC3
SLC4A9
SFTPA2
COL4A3
SV2C
PLPPR5
UBE2C
ERVFRD-1
RAC3
ATAD3C
RASD2
POU5F1B
BLACAT1
FOXF1
SLC2A5
XG
RASGRF1
IQGAP3
OTX1
SCN4B
OR7A5
H3C10
APOB
MPZ
CENPN
WFDC13
MACC1
GALNT7
PLAAT1
CPLX1
BTBD19
SPIN2A
GNG5
CCDC198
LGI3
HR
C1QL1
CABS1
SYDE1
ABO
TSPAN7
KCTD17
KCNU1
OSBPL3
KCNC1
TMEM71
GSTM2
CX3CR1
LBHD1
LRCOL1
PDLIM7
ROR1
MOV10L1
CNDP1
ALDH3A1
TUBB2A
SOX8
HOXA2
DNAH8
KCNH1
CLMP
C5orf38
CDCA5
SLC4A11
SLC22A31
EPHA7
VSIR
SPTLC3
LFNG
PNMA8A
CXCR1
TREX2
ANKRD34B
AREG
PBK
EMCN
LRRC2
TEKT4
KIF4A
DLX2
SLC25A10
SHCBP1
CDH4
CENPM
FRRS1L
UST
LOXHD1
CCN5
SORCS2
MLC1
KCNE4
CCDC154
UPK1A
ALDH1A3
NPAP1
CCDC78
MCOLN2
S100A6
OR6A2
CC2D2B
DNAH5
NEK2
NTN4
FEV
TRIM29
ECRG4
SLC51B
RAP1GAP
APOBEC3D
SCNN1A
KRT7
TSSK4
CRYBA2
C4A
ANXA8
NEURL3
BCL11A
DISP3
SLC6A6
C4orf19
H4C11
KIF18B
ERVW-1
GFRA1
SOX6
TUBA1A
GCNT1
DNASE2B
LCNL1
GABRB2
SLC44A5
DMPK
DCN
ITGB4
GCNT3
ADAM28
FREM1
EFS
SMIM18
TMTC1
XKR4
FAM90A1
SFTPC
ANO4
PRELP
MST1R
HAS2
CLEC20A
PLK1
SVOPL
DUSP15
INMT-MINDY4
FABP7
EVPLL
EPHA8
VGLL1
GAS7
LMX1B
TBX1
TGFB2
DLX1
FILIP1L
PRSS35
ARHGDIG
VXN
INMT
LIPI
KCNG3
RGS11
PMP2
AK5
FGL1
NAP1L3
RPL26
PRUNE2
PRSS12
ZDHHC15
RIPK3
C1QL4
PDIA2
KLK12
ANXA1
METTL26
NHSL1
PKHD1L1
SLC22A7
NLRP8
KCNG4
KRT23
PRAC2
KRT27
DGKI
GPR78
ZNF692
SCD5
PCDHGA1
NAV3
CDCA8
GSDMA
ITGA7
KRT5
POU4F1
CDR1
C4B
ETS2
ERN2
TLR1
COL14A1
DSG3
KCNG1
KRT2
S100B
CES5A
UFSP1
FFAR2
ADAM22
THSD4
STK32B
C7
MYO3A
DBNDD2
JAM3
RFX3
RXRG
SEMA3B
FOXE1
H2AC18
NOG
CENPF
ATCAY
GPR173
CBLC
ERC2
PRRX1
TNFRSF11A
ENPP6
SRARP
ADAMTSL3
PCDHB8
MDH1B
KCNS3
SAMD13
GLIPR1L1
EMX1
TMC5
AC001226.2
UBE2QL1
EPHA3
WIPF3
RSPH4A
TMEM158
CRYBA4
NACAD
AC092718.8
SPON2
CIART
ZNF655
H2AC17
SMIM35
TWIST2
SYNPO
UPK2
SALL1
ADD3
MARCHF10
ZSCAN20
IFI6
PCSK9
IL1RAPL2
SLC16A6
SLC1A6
KRT9
SLFN11
THEGL
FHL2
THRSP
CENPVL3
GPR149
SERPINF1
TAS2R13
SPRY3
GGT6
SUPT20HL1
FLRT3
RNF183
BICD1
SLC13A3
ULBP2
TMEM145
ZC3H12B
EDDM13
LINC00634
GPRIN1
INSRR
PI16
C2orf72
C19orf18
LAMA2
C14orf39
SDC1
NCALD
BUB1
CAMK2A
NOVA1
PLPP7
IAPP
DAPP1
EDN3
LRRC73
BOLA2B
HSF4
STEAP4
S100A5
MKX
CRABP1
H4C8
MTTP
ZNF711
SNTN
DSG4
ADRB3
PPP1R14A
SLC45A2
TCEAL6
MXRA5
RGS13
IER5
FAM181B
FGFRL1
GLT1D1
CAPNS2
CACNB1
GPX7
RAB26
PTK6
BACH2
PLA2G2C
AC013470.2
SLC35F3
ODF3L2
CXCL11
PCDHB16
NXPE4
HBQ1
TEPP
ZWINT
KIF25
ITGA8
OLFM4
MON1B
PITX1
ADGRG4
TNS4
SLC8A2
P2RX5
TEDC2
ATP5MGL
KCNH8
HES6
CDH16
KRTAP20-4
SOX14
CCL11
ERVH48-1
FAM89B
CHD5
RIPOR3
AKAP12
KIAA0408
KIF2C
LEPR
PPP1R1A
NT5C1B
TNN
SAMD5
TNFRSF10D
FHL5
FER1L5
FMN2
GLYATL1
NDUFA11
CLDN3
NAA10
COL9A2
SLIT1
VWC2
MRPL12
PGAM4
ISL1
CBR3
TMEM256
FOXS1
ELMOD1
KRTAP13-2
TWIST1
MYBPHL
AGR3
NKD1
EDAR
NCMAP
JCAD
HAAO
TMEM52
ATOH8
L1CAM
FAM111B
FGL2
TTBK1
BIRC7
GRIK2
ZYG11A
HPX
KRTAP5-1
CYP2W1
TJP2
ARHGEF19
BCO2
[truncated: 1,343 more rows]

## Sheet: Table S4
Table S4: Univariate logistic regression of 52 genes associated with disease prognosis
gene	HR	z	pvalue	lower	upper
CDC20	1.94408	5.68979	1.27e-08	1.54618	2.44438
TK1	1.80581	5.14557	2.67e-07	1.4418	2.26172
AURKB	1.98502	5.12565	2.97e-07	1.52723	2.58003
MMP11	1.59347	5.10697	3.27e-07	1.33257	1.90547
CCNB2	1.91913	4.34035	1.42e-05	1.42976	2.57601
PDE4D	0.407303	-4.22812	2.36e-05	0.268592	0.61765
TOP2A	1.57995	4.09149	4.29e-05	1.26907	1.96698
SLC2A4	0.559752	-3.99626	6.44e-05	0.421114	0.744031
CHEK1	2.9332	3.96863	7.23e-05	1.72401	4.99052
AFP	3.20598	3.75294	0.000174775	1.74471	5.89113
CD38	0.759174	-3.67571	0.00023719	0.655445	0.879317
PYGM	0.608532	-3.48224	0.000497241	0.460117	0.80482
ALDH1A2	0.580569	-3.39887	0.000676651	0.424307	0.794379
IL11	2.63949	3.33138	0.000864178	1.49116	4.67212
APOE	1.33462	3.2628	0.00110317	1.12216	1.58731
ADRA1D	0.466874	-3.23759	0.00120543	0.294402	0.740386
TACR2	0.433911	-3.18008	0.00147236	0.259371	0.725905
HTR2B	3.24517	3.17731	0.00148647	1.56991	6.70812
PPARGC1A	0.266579	-3.1691	0.0015291	0.117685	0.603851
DRD5	0.000687341	-3.14937	0.00163625	7.39e-06	0.0639019
ADRA1A	0.406047	-3.10719	0.00188872	0.229971	0.716934
ULK3	2.00918	2.98014	0.00288116	1.26979	3.17911
PDE5A	0.717689	-2.92538	0.00344035	0.574666	0.896307
CA2	1.49309	2.90569	0.00366444	1.13936	1.95664
GRIN1	1.66361	2.83633	0.00456354	1.17031	2.36484
PIK3R1	0.623028	-2.82799	0.00468419	0.448837	0.864821
DLG4	1.78638	2.76638	0.0056683	1.18427	2.69462
SLC15A2	0.769616	-2.71527	0.0066222	0.637064	0.929747
F12	1.47935	2.65483	0.0079349	1.10793	1.97529
HCN2	1.63229	2.62243	0.00873054	1.13176	2.35418
ADCYAP1R1	0.172435	-2.55323	0.0106728	0.0447332	0.664694
PRSS8	0.719531	-2.54244	0.0110081	0.558277	0.927363
SLC8A1	0.579985	-2.53204	0.0113401	0.380439	0.884194
HTR2C	4.50495	2.52753	0.0114869	1.40213	14.4741
CA5A	1.06651e+16	2.5093	0.012097	3227.4	3.52e+28
F10	0.664674	-2.48781	0.0128533	0.481787	0.916985
AOC3	0.76993	-2.40052	0.0163717	0.62193	0.953149
HSD11B1	0.711444	-2.32454	0.0200964	0.533915	0.948003
CES1	0.794888	-2.28569	0.0222721	0.652859	0.967816
PTGS2	0.815335	-2.25826	0.0239295	0.682942	0.973393
NR3C2	0.545264	-2.24236	0.024938	0.320911	0.926465
P2RX1	0.706732	-2.21578	0.0267068	0.519892	0.960719
PGC	0.891419	-2.20374	0.0275426	0.804795	0.987366
GRM4	20.3175	2.20152	0.0276991	1.39157	296.644
ITGA2	0.710505	-2.18844	0.0286373	0.523156	0.964946
HRH2	0.434738	-2.18025	0.0292386	0.205593	0.919278
NTRK3	0.200213	-2.0659	0.0388375	0.0435314	0.920832
FGF2	0.66158	-2.03539	0.0418118	0.44444	0.984808
EDNRA	0.785982	-1.99934	0.0455713	0.620705	0.995268
CPA1	0.00807465	-1.99633	0.0458982	7.12e-05	0.915962
CDKN2A	1.45232	1.9933	0.0462291	1.00626	2.09612
CYP2E1	2.36429	1.97292	0.0485051	1.00567	5.55838
